# Supplementary material for: Putative ligand binding sites of two functionally characterized bark beetle odorant receptors
Source: BMC Biol. 2021 Jan 26;19:16. doi: 10.1186/s12915-020-00946-6 (PMC7836466; doi:10.1186/s12915-020-00946-6)
Supplement: Supplementary file 1 — Additional file 1: Supplementary Table 1. Annotation details of the Ips typographus odorant receptors (ORs), including names, amino acid sequences, expression levels, annotation notes, and correspondence with the original dataset [43]. [file 12915_2020_946_MOESM1_ESM.xlsx]

## Sheet: Blad1
Supplementary Table 1. Names, amino acid sequences, expression levels, and annotation notes for the Ips typographus (Ityp) odorant receptors (ORs), and correspondence with original dataset (Andersson et al., 2013)*.
* Andersson, M. N., Grosse-Wilde, E., Keeling, C. I., Bengtsson, J. M., Yuen, M. M., Li, M., Hillbur, Y., Bohlmann, J., Hansson, B. S. and Schlyter, F. (2013). Antennal transcriptome analysis of the chemosensory gene families in the tree killing bark beetles, Ips typographus and Dendroctonus ponderosae (Coleoptera: Curculionidae: Scolytinae). BMC Genomics 14, 198.
** Beetle OR subfamilies as defined by: Mitchell R. F., Schneider T. M., Schwartz A. M., Andersson M. N. And McKenna D. D. (2019) The diversity and evolution of odorant receptors in beetles (Coleoptera). Insect Mol Biol, 29, 77-91.
*** Expression (Transcripts Per Million, TPM) is based on reads mapping to the open reading frames of curated OR sequences only, and not against all assembled contigs. Hence, absolute values can only be used to compare the expression levels of the ItypORs within this dataset.
Current name	Previous name*	OR protein seq.	# Amino acids	Assembly	Beetle OR subfamily**	Expression (TPM)***	Expression relative to Orco (%)	Annotation comments	Difference compared to original model (blank cells indicate no difference)*
ItypOrco	N/A	MMNKFKVAGLVADLMPNIRLIQASGHFMFNYYADDSGSLHILRLAYSCMHLFLVLLQYGCIFGNLVREKDNVNYLAANTITILFFTHCLTKFIYFAVQSKLFYRTLGIWNQSNSHPIFLESNNRYHALALKKMRNLLYIIIVGTIISACAWTAITFVEDSVHEIPDPDNENSTIVEAIPRLLIKSWYPFNAMSGMTYYIALVYQIYYVFFSMFHSNLLDSLFCSWLIFACEQLQHLKEILKPLMELSASLDTYVPKSADLFKSPGSATSQDNLVDNDFNAKSDDLKGVYSTRQELGNLHFRSGALQTFGQGGGGVGPNGLTKKQELLVRSAIKYWVERHKHVVRLVTAIGDAYGVALLLHMLTATIMLTLLAYQATKINGINPYAATTLGYLIYSLAQV…	480	Trinity	Orco	467618	100	Full-length, sequence confirmed by Sanger sequencing	New receptor
ItypOR1	ItypOR1	MDDKQTIISGSVTFKALILARVLPDRGRDSLAYHLSVKVIFTLVWLLVASDGFYIYSRINDKYGFEVVEFGLVCIVSLSGVMWITMFCTKNRHVLISLVQGLSDFTGFPPNFDKSMQQLNFYSKIHLCYLTGGSLMYFVLFAPLHKRNCDELKREKNLTETCSLLLPLNAPFVEYQSFGKFPTLQLLNIIIFLSLMYMYMCAGTIVWLNVELVEHIRIRIRHLKHMILRALKSNDKQFRREKFRKAVRYHEYICSMSRLADEFFGTELFLHVVLTGAILGISAYLIGDGSLETVMIFVGWLNAIIMGSVAGQRLINESLGISDIIYEVDWYNFETALKKDILFFLLRSKKPMFIRAGNVVINNALIIQILRTAYSYVTFLSSINK	385	Trinity	1	5792.19	1.23866	Full-length	Extended to full-length, corrected, and one polymorphic amino acid site
ItypOR2	ItypOR2FIX	MKVLQRETEITFFKFNIWVLKTCLLWPEDLNYKYDKKRFIKDLTMVASLMPCFLPILADFLQQLYEEVPDLTEAVENMIALNCLIGMFYMVICFVRNRRMIIKLMIDIRTFNKYGNDSITQEVDNKANLFSKMFMFYGILGNFVYMAMPQIRVSKCHLNRTEDMIEKGVPCGLVVRSYFPFKFDYSPVFEIVFVHQIYTCTMVSVVVLVLTMLFCGFLMHIVNQLKHLRVLIARLKNVPPEKFERKLIFVVRYHVAIIQYSQNTAGAFSTMLLFYITLTSVVLSVLCFEILMVDAFADSVRFTLHLLGWLIILLSICYNAQLVLDQSQEVANDVYSLDWFNLSVDVQKKVQTVIMRSQKALVMEAGGMGVVSLSAFLKVLSSAYSFFTLLLKFK	394	Trinity	1	6257.56	1.33818	Full-length	Corrected, and five polymorphic amino acid sites
ItypOR3	ItypOR3	MAENELQIMRLHTTILKWLLVWPISRLTKRQNAITKSAAFLFSFTCSLPVFAATGYQFQSGIDRVNILLEALIGVHNIIGNAILYIHFLRSQQKIQEVIDDIKLLVKYCGVKTIKDTDAEIYNFSKYLLSYVTIGVICNLAWPLLSVKNCLISRETEFYIKHDPCGMPTRNLYPFDASQGWSFWILFVIEAIFCYHTCCVFTLATVTLIGFLKHILAQLRYCGHEFETIFDGVNEESGGKHLTLQHFIRVVKYHQEILRYTEKVFSTFNVMIVVYTGVTSFILAITGFQITSPETGGEDKIRYTMLIIGWALLFYWICYYGQQIQDEASQIADAIYNSKWYENTNTVVLVRRDIIIIYLRTKRVLDFKVQFLGAVNMEVFVAVMRRAYQIFTLLLSVT	398	Trinity	1	13335.9	2.85187	Full-length	Extended to full-length
ItypOR4	ItypOR4FIX	MDKQSQILKFHVKVLKFLMIWPFDGLDPNQNYYLMRGCFAYACFCSIPVFSGAAFQFCVGIDNVKVLLEVLVGVGNITGYNIAYVCFLKNQEKIQFLIRDFQEFVQFSGPEIIQNTEEKTTRYTKYLLGYASIGLVITFSWQMLSTESCVAQRGGDYYVRHDPCWLPVRNWYPFDASQPKLFWIVFPIEAIYSIHICLFFSLATSTIIGFLMQITSQLQYCSNRFEHVFDEVDLKPFQQIKPDFLFLIKYHKKILDYSKKLFNVFDALIVVYISLTSFIMAIICYQIVDPKISAQDRIKYAILLIAWCLLVYLICYYGQKVQDEALKIGQSIFKSHWYGGTTAVELKPYILFTLARTQIPLEFKAQLFGTISLLQFMKVMKWSYSGLTLLLAVTDED	397	CLC	1	7260.42	1.55264	Full-length
ItypOR5	ItypOR5	MLNHDYPKNVLSSVDTILLICGLGKISKKIPWVIRLAYSIYNYLIMSIALIFLMFELIAFQMALDDLPTFLSQIAMVLTHSAGFVKLWMLLYMMNPMEKIRNKLQDGRFKYVPVGNFQPGLKMRKAKVLMSRVTVLIFTMYSFVGVSAHISAAVDVIKNTRNGKFVKGITCHDILPFNFYIPFDISTPTMCHYALMYMNISLDAQAFYIATFDLIFVCFLLFLSAQLDILSDAFTTIRKRCLKKLEMDSEKQCFYDDQCRELEEEMYREVTHCNQHLNLLIEVRNDIEHVFSLITLIQTSASLLICASCLFVAAQVQGNSPTFFSQLEYTAAILSQISLYCWFGDKITISSSEIPMALYKSDWLSCSQRFKKSMLMAMTRMRKPLYVSIGKFTPLALNT…	418	Trinity	2B	10353.1	2.21402	Full-length	Extended to full-length
ItypOR6	ItypOR6FIX	MLRKNPRYATDFFSVNQWMLRRAGLWRPSNKNKTVQFCYTLYAIFVFIFVNLWFTSTEFISLFYTYKDKYALIKNVNFFLTHFMGAIKVVFWYFCGQYLMEIMQDLENPNNHYEGYKDYQPGIISQKYKKQGSKYSLMFLMLAHATLTSSYVFSTITTIQHMKGNSTVALPDRLPYYSWMPFSYDTGPKYLLAMAYQAGPMFSYAYSIVGMDSLFMNIMNCIAANVTIIQGAFKTIRERALPGQPNNVLHESKADMDVMRVELRKIVNHLQTIFKACDKLENVHRMVTLCQVTATLFILCTCLYLVSIAPPLSKQFLVEFVYMLAMSFQLYLYCWFGNEVTIKFQELPRYIWASSWLATDTQFKKALLFTIMRTKRPVFLTAGKFSRLILPTFMSILKT…	412	Trinity	2B	6226.01	1.33143	Full-length	Extended to full-length, corrected, and two polymorphic amino acid sites
ItypOR7	ItypOR7FIX	MAQVRFDQFLKPEQVRLGIGGFYPSRIRRTPLVNLSTILTYSITFIQVASVVNFALATTDLAKVSEILLFSMTQVSFVNKLINFHLKSWKLADLDKTLEQHVFTSVTEEEENILRAAFAKCQKILTVFLISCAFVTLMYGVAPLMDNVSNGRKNYPFPGKFPFNPDDYYVAIFLGEVIAVAVSAWNNGSMDCLFAKHAVIATTLCKILRKRISTMLQTTEDDRTIEDKLKHCVIYYDEIISYVTKIQRIYSYGVLIQFLCSAIVICLTGFQLLVVSSKNGKIGLLLVYLTCMTIQLVLYCWYGHILTEESNGITMACYVIDWHELKVTNQKMLIMLMERAKKPLGLQAMGVFRLNLFTLMKILRSSYSYFAVLQQIYKN	379	Trinity	2A	1593.9	0.340855	Full-length	Extended to full-length, corrected, and two polymorphic amino acid sites
ItypOR8	ItypOR8	MSELFLLHFPRILMVICGVWRLPYFKSKKVQTVYDIFSIFLQFTFSLMCLSMFFELVNLIKTWNVLNLIEFSRVALSSYLCIIKALVLRNSSIQRIMVYMIKEERNVLRSKHQQPKALYMDTVKLINRVSFLLLLVVLPTLLAFSADCLRKGIIDFDDAVKYVYLPLIDQKKYKTVQLTVQTIFINLIGFYYCMTQAFMVTAMKFAQGQLELLQLYFREFDYYAARQSTTEIAYLKTLLEYHQKIIHFVETLNKEMRLVIIIEFFFSAVNIACSLFTLITMATNLIDILFSVNCLVFLLAQLAILSYLGNEIYQAGLNIASASYELKWYEKNREFQKNLLLVIKRSQKPLVLSVGPLGPLTNETFVSVLKASYSYFNLMTGYN	383	Trinity	7	17278.3	3.69496	Full-length	Three polymorphic amino acid sites
ItypOR9	ItypOR9	MAHSIVNITKYHMIVIGFWKLPLTENVFLQNLYKYYSHFASTSIIMYTIMLTIRLVQLVIEGQTPSAKLYRCFTINIVIYMMTANLIIFRRYGLPDLISQVMKDEEAALNSLDKDIRKTYLAQTKIYEFTSVAQVVSTFASGLMFIALNVYMKVKGLLKHEAFMYELWFPFNRENHDGFVIFFNLYIVVLIMFCNVASRIIPQTMIIYANAQLRVLQILLEKAFDAPCSDPLVKIQELVKKHQDLINFITFLNSALRNVIFMEYIINAINVAAGLLQFITVRAAMDLVYAFVHFSLLVIQIFVLALNANNVSTQSEAIANAAYNSQWMDQSNNIKKIIYIMIMRAQKPLVLNIGAFGVMNAESALTTMKAAYTYVSIGLQR	381	Trinity	7	4822.07	1.0312	Full-length	Extended to full-length, corrected, and one polymorphic amino acid site
ItypOR10	ItypOR10	MFNPTNYQLIKWTRLSMILAGVWKFPLYENNFLQKVYEIYAVMMKCGYAVFFASLVGESLRLIFCDYELAVIIASIGIVFNATKIAIKILIYSSFDIFQLFQEIIEKEKEVWQSENQEVISMYKGKIRICAMYLLALAGSTFMSVALLEISGAVSTLKLIEYNQLHNDTLESHFMYQTLLPLNKLDHVPLFFASQAFWSWSGVTFNIMTQGVFVTLLIYSASQLEMLQIRMRNFVGNVQTEILEPEEINEKIVILKELIQDHIHIIEFVMYINRATKYPILLEYLLTSFDIALVTVNLLKSKSERLWLVVFLSLLVLQISLISWTCNEIRVQSVAIGDALYESQWYLLNKEAKFLVGFVIARSQIPLSITIGPFGTMTTGSALTVFKAAYSYMTLMKG	398	Trinity	7	14045.2	3.00357	Full-length	Extended to full-length
ItypOR11	ItypOR11FIX	MTQLLKLFDLESQFTKNCQIFFWFGFWKPDKDFKHKTLYNLYTVFCFGVLITFILPQFIYMIVFGSDIYKLTSTLYVFTTFFINLVKTLGIYFNMDVIKDILRNFKENSLLQAKFERHLKVAIKTKKRGDFLFLYGTFLGFGTQLFWSIYPFSQNKKLLPVNGWYPYNPMNSPSYELTSFFQIFASAFNIFHTMNIDSFTINLMMQTGMQCDFLELTLKNIMQFHTVDGILCQSLQQNTEPLEDILTPNLKTCIRHYIEIKRIARKLEDIYRTSMAVVFLGGAFIFCAIFYQMLHSQRDPTEIFYLLFFLFSMLTEQFIFCWFGNEITFKSGQIHGALYTIPWVDCSVKFRKMLVIFMISLTKPISLNAGRIIPLSAKMFLQVLRTSYSYLTLLNSL	397	Trinity	2A	3914.93	0.837207	Full-length	Extended to full-length, and two polymorphic amino acid sites
ItypOR12	ItypOR12FIX	MNMGNYQRYDIQKFLKQERLSLGITGFVPIDLKCHLPMVFTYFALLAQIMASAYYGMSSNDLVEISASFMITITHVNTIYKVTSVLLRPLSTLDRIIDKPIFTLIDDHEMTILTKTLTSCQKILTTYLVTIIGSVFFYGVTPLVANLQTHQKNYPTLAKFPFNPDDYYWPIFFGEYFATGLSALCNGCVDRLFAKHVSIATGLLKILRNRIKQIMDDDDHNVIEAKIKHCVLYYNEVIKYGKVIERQFSFGILFQFLVSCLVICLTEFQFLVATSSGSFGLLFAYLACMITQISIYCWYGHQLMEESDSVSMEFYNLNWLDMSIKNQKTMLTSKERAKNPITLKASGVFQLNLTTLMTILRASYSCFAVLHQIYTK	376	Trinity	2A	7060.82	1.50995	Full-length	Extended to full-length, and one polymorphic amino acid site
ItypOR13	ItypOR13FIX	MSNYQRYNIQTFLKEERLFLGITGFVSGNLKLHLPTGVTYVLTTMQVLASIYYGLFTTDLAEITAAFMITLSHINTLNKLFGLHLKSLTQLDRILVKQIFALADDRELTILKRTLTACHNMLTMYLVTVLGSILLYGATPLVANYTTMERNYPTLAKFPFNPDDYYWAVFAGEFFIVALSALSNGCMDRLFAKHVAIATGLLKILRHKIKQIMDVDDQKVIEAKMKHCVLYYNEVMGYANQIENQFSFGIFIQFLCSCIVICLIEFQVLLATSSETIGLLLTYLTCMITQVTIYCWYGHQLMEESNSISMEFYDLNWLGMSVKNRKTMLTSKERAKYPIVLKASGVFPLNLATLMKILRTSYSYFAVLHQVYTK	374	Trinity	2A	2242.4	0.479537	Full-length	Three polymorphic amino acid sites
ItypOR14	ItypOR14FIX	MPTQIMIETAPNGLLPIMYNSLQLTKQLVPFIRINMVVNIVLIIVHTIYFIWKFDSSSFMQFSSSFIVNVHLVVIQLIWVRIENKVDIVTRYAKESLQLTRQITDPKLKQLVKKVIRKAYFTLLWLTGCVLFLVIVNRNYNFDESFVEHLVGRQHHLSVGILVDIIGILVIIIWSTVSTIMMVSTPICFVYIMLQGKIAVIILIDYVCSINHMKSCSETTMKHLKIIIKKHLEIIRYNQFVLKSNQYFYLLYLFNEVFFGLLPMFEYFSPNRSIIAVSSATVYFFCLVYAVNDAAEEYITLVEYFRTEIFNLKWYEWDVSCRKVYSILITYLNEPMKVDFVVVNINRALFCQILKTLYPVLNFFYTTNRIGRF	373	Trinity	5A	532.94	0.113969	Full-length	Extended to full-length, corrected, and one polymorphic amino acid site
ItypOR15FIX	ItypOR15FIX	MSDAPNDYFNFHYNILKWYILLPFDNPVLKALYNIIIVPHVILITSCVILESGGLLVATGSDFSSTVLIIAVLMLHLQTSQRVIRWHLTKSKYLVILQELRSINSDLYDFDYQLTSFDVSAIDFSSTSTGQEQAQIRNFNDRALQKAYNKCKRITLFFLTYTFLNIFISYIVNYWNSPREERWNPALNKTSTYKGFPYQLWFPFDTSISDGYYWIAFLYQPYAFFFLVSEFFCIDILCVSTIIHLTAFIRVLGHLFASVDSNVDFSLTETKVLQLKEHRLIKCIKQLTKIFQCCDMLNNLVSSQLLLQEFCMTCVVCCSIYRSTSPGVSSTEMGYVSTMGIIAAIEMLTVSWFNQCFMLEVFELLNRIYELDWLNYNTKMRKMLVFLMQRVQKPYHFTM…	433	Trinity	2B	1899.23	0.40615	Full-length, missing internal sequence added from transcript isoform	Extended to full-length, and one polymorphic amino acid site
ItypOR16	ItypOR16FIX	MYNIPENERKNYFLKFSRVTMLMLGIWPVRRGGDLLEKLYESYFLTTFLYYIAFNLSGLALAIRTWSNNYLTTASSMGIVIEYMSNAYKVWLFKTSVFKSLIKEIQDREREIFEGPDEAFKEIYIRNAESNKKVVLFYTIMGTSGISLYFITPLVSNVLMPLGYNNVTGVYEHYFIVFNWFPFDPNRYYWAAYLIQFTGCLIGYSYIVHCGAFYISILNFIRTQLKILRHVIVNMSEYSLLYKNTYKLTEEQSQFVLLRAVVLEHQRIISFVTKTNHTIQLFTLINFVISSFQLALLVYQIFQVAILQQVTVLSYFITLSTQLFLTYYAAHMILFESSNIASSIFEGNWDTYPPQTLKLLQMICMRAQKPLAMTIGPMAAVKVTALFQIFKALYSYICL…	403	Trinity	7	16806.2	3.594	Full-length
ItypOR17	ItypOR17	MGLMTTPRFFLQLWGIWPVNTLLPPKIYVMYRFCIIGWYSFFNIFQFIASIRLILNNESFERISRCISVMVTLVLMLVNSLIYQKNYIPQLCSTVMEIEQHLARSNDAKITQTYHTTVAKNKYLNLYIVGSSLFTLVAFIGLSLLDVIKAGPAFWDFDNVTFMHELYVPFNRGNHQALIITTNIFTACESVVVNGVIQTTFYALVMYGALRFKILQLNLKKIEQTEGDRKWRMRELIQDHQYCIRFVGELNQATKNVLLMSFVLNSLKVASVLFPLMAIREFTDLAFPLIYSSMLVSEVVFQGWMCNEITEQSLQVAQTIYDTFWYKESKQYNVLLQLMLMRAQRPVTMRIGPFGAMTTSTILTTMRAAYSYATLMMNSS	380	Trinity	7	10889.5	2.32871	Full-length	Corrected, and one polymorphic amino acid site
ItypOR18	ItypOR18	MYTLSKNKPFYYALVLLRAFFWYPSSPKCSVTFILCSLVLRLLSTLAALGTLAHLVLNLTGETRAEISEDIGDLTGFVGCMSACLNFLWHRSRWSSFINRLLTFKQFGTPPGYVKVVRRGNLITLACILYTIPGMLWYSHLTHLDIPRCEALNREFGMKEACGMVNPTWIPPGYDRRNGWRFWVLYVLQCTGVFVYLPSTFVISNIPLEAVGVIVTRIDHLKYHLKRCGSDLGRLYYCVKYHQDIIEVSKELSDLVQATLGTLLLTGAVVIGSLGSQVIKASTPKAVTFILGYVTTIFMVCHAGQKLINQSLTLADQVYWMEWYEQQPKIRKDLRFVLARCQKPLGLVGPPSMGFAGYSLFLIMLKTSYSYLTLLNEVIS	380	Trinity	1	151.24	0.0323426	Full-length, nine missing nucleotides added from published transcript to complete the gene*	Corrected, and three polymorphic amino acid sites
ItypOR19	ItypOR19FIX	MMYKVRKDLPFYFSLLILGTMRFYPLHQKTKKRFYVELIVMLIFGNIISANVIVLFGSSLINGDYFLVTSSFPFALAIIVVNGSTLSFAVNHKQWSNLFKSLTDCQKFGKPPNYDLLKNNGDRKGMIYMTCYISTCTLFAIIEAVEEQRCLKNVSKHEICGFIIPVWWPTNYHPSTVLKTMVQVYEVGTIIILSNFTIIATLQYQVCEYIAAKAAHLGLNFNAIDPNSDAKTQFEQFKLFVDYHQHIISLCAEFDSSCKRTVGHVTFTTAAISALFSYHGMQGNYKLLAFLALYILNLGFMCHTGQNLEDAMLGISNSIYSSKWYELNIRVRQRIPFLLARTQKRIGLDAVPIGYLNYALFMTVLKTTCTYLNLLNHTI	379	Trinity	1	11992.2	2.56453	Full-length	Extended to full-length, and three polymorphic amino acid sites
ItypOR20NTE	ItypOR20	LYSVEKTLPFYTTLAILQYFGYYQPESKKFPKGLVAWTTIWLLGLLNLLVLIITRLHDGDYFAASAAIPFAIGLTVANLINLLFALKQHTWSKLFLSVTDFSICGPPGEHLVLKQKSDKVAKLCVYFLTAFMTFLVVMALLLEKNCLKGENKDYICGLLLPVWWPPNFEATLLAKRFFLGVQLVISLATIPYIFIAGLQYQVLQYIVAKVRHISQLIEAVPQNSAEQTKDFNAIITYHNHILDVSYTFNLVCRGTFGHVTLTIAVVIAFWSYHFIAGDVKCIAYIFIYLGNLWFLCHTGQQLEEQAAIIGNSFYFSDWQRYSRPIEKTIPFVLLRSQKQVTFDAVPIGALNYEFFFAVIKSVFSFISLLNQTL	373	Trinity	1	3492.69	0.746911	Missing short N-terminal sequence	Extended, corrected, and one polymorphic amino acid site
ItypOR21	ItypOR21	MILPNNQLLKIPMYLSSTVGIWPFIFEENTYLKRLYDIFSTILYYYYFEFICRAYYQLTVLLRADKLNIEEILGNLCITLIYTCSMFRIKAFNTDEIKTLFSNIISNEDQILQDADPQVRQIYLKGVKVNRMYHILFFVNGWVVSLLYFLHPFFMELPTMVANNETITLKTLPLSTWWPIDVQKHFWTAYWWNVFDGTLGSSFVINSDMLSFSLVAFAVNQLDILSYRLLQLKAPTGNDWKDNRECFIKLIKHHQTIIKYMDTFNAGLKYVILFDFLQCSVQLATITLQLLVMKINVQNVIFVSEFFITMLMRLVIYYYNGNEVIYKSEKLAMDIWNTDWYLRSNEDKKLIIIFLVRAQKPLKFDIGPFGALSLPAFLSVIRATYSYMMLFINTNK	396	CLC	7	4642.78	0.992857	Full-length	Extended to full-length, and two polymorphic amino acid sites
ItypOR22CTE	ItypOR22	MKAFPKCKQLLISMYCCSVFGCFPAKLMFKGHDSLQKAYSRYGNVMLAYYSWLTFSIYLELVQMLQTDLSSMDVISGILSIGLINTATVFRQLTMRFHPNFTKLVQKVVDLEHAIWCNRIPEVVEAYDSFVDKYNKNCKLYLYIMIVLTLNFFIRPLVVEPFEIQVENQTLLIKTIPLPCWMPFDKQKHYNLAYSWGAVNAIIGASYVAITDVFMCTLIAHPMGLLIVLRKVLINFEKQAQICQTDELLNNEDAEFYTFTCVIKWHNQIIDFIGEYNNVMSGVMLFDFLQSSMQVAFIVVQILESGITLMILSYVLFFIITMLFRLILYYHYANEVTYLNERLAYEIWDVRWFEKPPRVKYMMRMFIMRCQKLLAYRIGS	380	Trinity	7	6375.59	1.36342	Missing short C-terminal sequence	Extended, corrected, and one polymorphic amino acid site
ItypOR23	ItypOR23FIX	MAVYPKSEHLKVPAIYCSTIGIFPWKFMFQDNKNLQTIYRCYSIVMLAWCIGFVVTDYIQLVILLTSKTLDMQEISFNTCITLLFTCIGLRAVIVYFSPNSANLIQSIIDSEKVTYLDDAECMKLEKEHLRSVRLISHCYFIFIIFSTTSRCVYFFSKEPDFIQNGNETEIVKEHMLSIWFPFNQEKYYLTVYNIELLDSFLGTFFVAYVDIYTFNMISYPKGQLKKLQHIMKHFHNYKAKYSSETNEENDFIVFKDLVQRHKQIIQHINAFNELMEFVAIFEFVQSSAQIACGLTQTSLENLTIGSFLFVMSFLISMLVRLFLYYYAANDVTVESTKLAQCIWESNWYEESQKIKLSMLMVIIRAQKPLIFKIGGFGTMSVQSIVTILKATYSYITLA…	403	Trinity	7	16527.2	3.53435	Full-length	Seven polymorphic amino acid sites
N/A	ItypOR24							Assembly isoform of ItypOR17	Discarded from gene set
ItypOR25	ItypOR25	MKIYPDTKFFDVTAKFGAIVGLYPWQFMFPDNNTCRQIYRWYSYIVLLSFIVLLLPMYVELIILLRNEETSKDELGSNLSITIVFSSAGLRALFLRRGSNLINLIQNVMDEEKKQLFVDCKKVQLLEDKCLKVVRKLSYIYAVIVVVAASQKSVTALLQTPTSSTGTPSRDLIISAWFPFDKQEYYWQAYCIQIYHTIIGASYLSYMDIFMFNLLSYPIGQFKKLQFIIKNMEVQHYSYNDSENKSIDDGVRSIIERHQYIIQYVDFYNKSMGTFALFDFLQSSLQIATVLLQFSPTVGTIIFMLIFFALMLLRLFLYYYTANEVSVQSEKVKMAVWESKWYEQPPKIKYALLRIMTRAAKPSKYIIGAFGGMSTYSIIQILKATYTYITIMFR	394	Trinity	7	20211.2	4.32216	Full-length	Extended to full-length and corrected
N/A	ItypOR26							Assembly isoform of ItypOR27	Discarded from gene set
ItypOR27	ItypOR27FIX	MRVYPDIENFKITAIYSSTIGLFPWKFMFQDNQVLQQTYRYYSYFIYGSFVIFIITAYVELIIMLNGDVLKMDAICSNICLTLAFTCSALRATVMRVGPNLLKIIEQVMHAEKNPASIEDQTSFNLERKSIKTMRKLSHLYAVAITMIASSKCALAPFEKGEIVHIGNTTIIDRPLIMSAWVPFNKNTHYWAAYIIQIYFAALGAWHVAYVDMFMFNMLGYPIGQLKKLHYYIKNITTLTRNDDSLEEFKNVIRQHQQIISYVKFYNDSMGTFAIFEFLQSSVQIASIFIQTSPSDMNLGQFGFIGGFFIGMLFRLFLYYYTANEVMTESEKVGVSVWESDWYEQPTNLKMALLTVMMRGQRPLYYKIGGFGLMSVQSIVAILKATYTYLTVVVRNN	397	Trinity	7	3487.85	0.745876	Full-length	Extended to full-length
ItypOR28	ItypOR28FIX	MGLYPASRYFKNPIMWSSILGAFPWQMIFQENAKLQQVYRWYSNFMLTWYFGMVTTEYIQLYHILNANVIQMDEVCENVCMSLVFTCTGLRVWVMRRTNGLSEIIQTVVDAEREADGLDDEKTRQYEDIHVKHMEKVSFIYAAFVFMSVTNGCLATLYADTKSVIIGNSTIVEKPLIISTWFPFDKNEHYWVAYGLQVFDGYMAALTVACTDILMFNMISYPIGQLTKLQHLVRNMAVYKTHFEAFPTFTKIVQRHKHVIKYVELFNQSMGTFAIFEFVQSSVQIASVLVQTSPDDLTLMSFCFIVLFFTSMLTRLFMYYYSANEVIIQSINLGDSVWESSWYHQPHQLKQAMLMVLVRAQKPVSYKIGGFGIMSMQSIVAILKATYTYISVILRN	396	Trinity	7	11356.9	2.42868	Full-length	One polymorphic amino acid site
ItypOR29	ItypOR29	MAAYPQCKNLRVAIIYSSIIGVFPWQFMFQHNHLRQTLYRWYSVFLHFWFSGFIITEYIELYLQCTADELKLDEICANICVVMVFTSTAVRQLVMRFNKMVNDLIQSIIDEEKHNDFLEDDKTREIEDKFIKSSDSISNWYAAPVYITLFQYVLFPMMSKPDIIQIGNTTQALRPLIVDSWFPFDKMEYYWIVYVLQLFDLLIGALYVTYLHILMFNMYRYPVAQLKKLQHVLRNFGRYKVEYMRQSNCNEYISALVVFRECIKKHKKIIQYVDGINECMSTYTVFDFLQSSFQIAALLVQTSPNDMTFISFLTVFTFITTVMIRLFVYYHSGNELIFESVNISMAIWESNWHEQSPQIKSMMLLVMRRAQKPLCYTIGGFGVMSLQSVIAILKATYSY…	406	Trinity	7	7524.75	1.60917	Full-length	Extended to full-length
ItypOR30	ItypOR30	MSIYPKCERLKVSLFLASLAGIVPWQFMFLRHPVWQTIYCIYSRVIFGHYIIFLACSYVKVFVIMTATDLKLDELSANLCVTLLHSVTLIRQMIIKLNPAFIGIVECIINQGNLVKNRLGVQELEISRQIAKANLQRTMLYLMFITLLTFEYILRPALLDPMPQQIGNYTQFVRALPMSIWVPFDEQKYYQIAYIWQCSHALVGSSLTVYTDILLLNLILYPMEQLIILQYNLKNFNEYRQKLGLDSYETFISIIHKHQDIIEYVKVFNQTFSLVMLFDFVQSSLHIATILTQILGNNVNLLTFLFIGTHLLSMLFRLFLFYYYANETLILSENLGQAVWESDWYLMPLNVKFMVLVFIQRTQKPLKFVLGPFYVMSLQSLISLLRVAYSYTMLLYSVH	399	Trinity	7	4170.84	0.891933	Full-length	Extended to full-length, and one polymorphic amino acid site
ItypOR31	ItypOR31FIX	MHIFPKSDHLDFSFALCSMLGILPWKLVFQDNSFLQTVYYLYSKTLLIITVIFITTEWMEVCRILNQDPVNLTDLNNAIAPVLLFTVTAIRMIIFNRNPDFMKLLNYIINRQEFMTQRDDEIRKPSQKFIKINKWTGVGYLIMYLAVIYQLLALPLVLGPIEQQTANQTTTIRILPLLSWIPFDTQQHYWGCYLWQALNLQLASCNICHIDVLMFALILYPIEELGYIQHVLRNFDSFKSRTGIESSNFASITVFKDVIKIHNNVINYVGTVNDTLSFVMLLDFLQSSLHIAVILGAVVVGGPTDLASLSFVGTHFFSMVLRPFLYYYYANQVMVLGGDLTKEVWNVDWFDESKDVKYMVRFFNMRAQKPLQYFVGSFEVMNLQSFISILRVAYSYVML…	404	Trinity	7	2710.5	0.57964	Full-length	Corrected, and four polymorphic amino acid sites
ItypOR32	ItypOR32FIX	MSIFPESKQLRLVSILCGLIGILPYKFISPDKKLYQDIYRAWSILSNLIFVLGMFLAYMKLYTLFNEEKIRFVELSRNLAVTMLCTMTMARQIIIRVKPEVSNMLSQILETEEAILIKNDKTVAEIYTKNSNNLYRKSVYFWFIMFNVVVSHIARPFYIFEEIQQGNVTVIHKTLTLSLWFPVDDQEYFWECYTISSLYAVCFASFQSYTDIFMYAMITYPVGQLQILFHTIKHFQTYKIELQRLLDSMNDSIAAKLMMKNCVEMHRLIIKYIEDYNSCMSILTVFDFFQTSIQITSILSQIVMIEITVFLAVFIMIFLTMVFYRLLMLYYYANEIIITSEDLCQAVWQSEWYNEPPHCKFMMQIMMMRSKTPLMLKIGPFGSMSLRAFLSILQASYSY…	409	Trinity	7	10525.5	2.25088	Full-length	Extended to full-length, corrected, and two polymorphic amino acid sites
ItypOR33	ItypOR33	MAFFNSVKNKLFGIFLPLGHYICILPEIQSPKSHLESVCRQIYTVLILSLVLFLHVSQIVALYQTTTKEIFIFDEVLRNYLITSLHFSCLLKCVFLRGQDSKLLMQRIFDFEKTLESSDNDDIKKIYKYHVDLATSVKKKFITGVLLISMFYSSAPVSREPYHIQAGNNTIMVRQIPMSMWVPESWNYWVASIYSGSAGVYLTVYFTTADLTLFCYIAFATCQLQILLHNIDNFHKICLEIAYIKGCSKEESYRLFQKECIIFHQEIISYVQILNRNLKVLMLIDIVPGSIQIACSLFQMVKNLNLVQCIILCEFTLTLIFRIFMFTSTIHNMADLSQKIGSAWYNMDWIELPRDVRNNLMFCIMRSQRPLWITLGDIDTISMGSFLAVLKGAYSYLMV…	403	Trinity	7	28103.3	6.00989	Full-length	Extended to full-length
ItypOR34	ItypOR34FIX	MKFRELIHNDFLGICIQLGYYFCIIPEKAVTTDKIESRNYFFYTCIVRALILYCHICQWVKMYQIITADIFIFDELVRNCAITSIHFQSFVKTSIFRQNYQLFENVIDFENVLYKNNDQKVLLIYRDTLQAIKNSRLVYVFGILIVIVFYIAAPLFRGPYYVEMGNETVTIIQLPLSAWSPTNNYFSNFAVTGAMGAYLAMVFVQTDLLYYCFLYFSICQLNILEHYIVHFHQYSNELVNDHKCSHVMALSLTQKNYIKYHQNIIKNVKQLNDALKNSLLIDLVPSSIQFANQFYIIATNLNIMQCVCIGFFTIMLMSRVMAYCYLANQISVQSQKIGSAWFQMDWSDFPNEMKKMISFCIMRAQKPLVITLGNFGNITLMTFVGILQASYSYVMLFITL	400	Trinity	7	7326.85	1.56684	Full-length	Three polymorphic amino acid sites
ItypOR35FIX	ItypOR35	MDNQPKFLLFTKRLAFALGIFPSKLTFQDNNWRNQCYTLYTKFCLGLFNLYLLTSFVQLFVIMSSNPIDFTELSKNLIITPLFTVTVIRQICMSQPGFIKLIQHLISHEMYLDTTTDKEVVKIRQTSDHMITRNILTYLVMMITTEISYTIRPLLEQETTVVRGNHTVLVRPMPLSTWFPFNPDQKFYVAYIIQSSNIVFCSTFDTVGEILLTTILVYPTVRLKILKHVFQNFQKYERNFTDPHSADRLMKVCLKIHTDIIRYVEQFNSVMGTCMFLDFIQSSVHMACVLAEILTGDVSLIELVSTSAYLVILNFRLFIYYYYANEVIVLSQDIGVAILNTNWYKKNSSVSYGTLRIIMRSQKPLKYKLGIFGDMSLSKYLTILQAAYSYVMLLTTVK	398	Trinity/CLC	7	1915.26	0.409578	Full length, completed by joining Trinity and CLC transcripts, frameshift manually corrected	Extended to full-length, corrected, and two polymorphic amino acid sites
ItypOR36	ItypOR36FIX	MASDEFIKIPKIFLILGGFWPFSVTKDPLKGKLYKVYSKFQTYSYVTLIASLVLKLVILIVRKEDETLIFRDLNVLVLVFETCVKILIFQRMKIPHMFEHAMKHERNIFKSRDLELIICYQEQVKYGRRVNLSQFLVTTLSTSTFAVTALLDVYWAADMSKYEKEPFMHDLWFPFRRETHMNWVIFFNLFMIVQGTCFNTATQATLINLMIYSSSRLKLLGLKLRKFDAIASQNGREILETVHDLIFEHQDLLSFVESLNVRIKYVLLMEFILNELGLASGIIQLIVIDTTSYMVSVVTIIILQLFQIFVIAWTANEITIQGAKIADSVMASNWVEQPTNIKKLFLIMVMRAQRPLGLTAGPFFNMNANTAVSTVKAAYTYLTFMMNNYN	390	Trinity	7	51498.8	11.013	Full-length	Extended to full-length, and one polymorphic amino acid site
ItypOR37NTE	ItypOR37	FMDYKRLRKCFAEGVEEPEYVFNLWYPFSYRKYLKLVFFLEAFLLIQACTTSFSVIALLNTLTMYVVVKLKLLQFGFKNFDRKFNTNGNCNMSHSEAIENLQSLIEEHQEIIRYCTELDRHLNTVLLIEYSITSLMLASLFLQLMQGNRVELFTPYFIMLIFQLFLLSYNAEQIKTESGRISWAIYESNWFLHGPEAGYLTGLIILRSRKVLSLNIGPFGAIGLDAAMDRVKLAYSYLAVLR	242	Trinity	7	306.42	0.0655278	Missing N-terminal sequence, C-terminal added from published transcript*	Extended, and one polymorphic amino acid site
N/A	ItypOR38							Assembly isoform of ItypOR37	Discarded from gene set
N/A	ItypOR39FIX							Assembly isoform of ItypOR36	Discarded from gene set
ItypOR40	ItypOR40	MPVSANEKLIVWSKTLMIVAGCWNQPISKNPIITKLFFLYSLGMRICCILFWVFLFLEMLRLIICGYEWEIIIPTLSVVFTDSKVMAKMIIYMKNNILDIIPDMTKKEKEVWASDCKEIKTVYLNKIKFLRIATVAVATTNFLTIFLLELIGVFATLQVRDYNKFHNGTTEVHFMYQVLLPLDKVNHIHWFFSTQVIWAWIGYIFSVVTQIIYFTILCYAAVHLQILQIRFKSFVEPNFNFSATVEALEKKTEVLKGLIHEHQQIIKFIETFNQNSRYITMMEFVMSSFDMAMVVVPLLKVDGRPQDLSQMIFWAFYFTVLMTQLFLIGWTCNEIKIQSGAIGNALFQSNWYLLNHETQKLVQMVILRTRRDLTMSIGFFGAMTTDSVILVLKGAYSYI…	406	Trinity	7	4487.23	0.959593	Full-length	Extended to full-length
ItypOR41	ItypOR41	MEANKNLNKKLISWIRIIMIITGYWDRPISSIKFINSCLHVYSVGMRASCFLFWIFLTTELIRLIIFDYPEEVIVSSVAIVVTQLRVITRSWTYLKHNTLDIFSQILDGDQEKWVYGEREIEEVYRRKTTFLNIGAAVFIFADAMTVISLDIIGVMGTLRIHSHNLATNDTLESHLMLQLIFPLNNMAHIKAYFLSEMFWSWIGFTQNVGTELIYVTILVYAATKLEILKVKFRSFVQDDFELCSSNDKVQEKTDLLKNLIREHQSVILFITQFNEKVKYITMVEFIFSSLDLASVSMNLSNDVTMEDGWVFFYCLLMVTQLFLIGWNCNEIKIQSENIGIALYQSKWYVLNQEAKQMLLCVITSTKRPLLMTIGPFGPMTTDSCVLILKAAYSYINIM…	401	Trinity	7	39879.5	8.52823	Full-length	Extended to full-length, and one polymorphic amino acid site
N/A	ItypOR42							Assembly isoform of ItypOR43	Discarded from gene set
ItypOR43	ItypOR43FIX	MGRTLFKICRILAFYAGLQKKASHYYTYKVITTIIHVVYIFCLPSLCIALCQNLGNDMDAALALMKNITFVAVVVFKTVIVQSDAIVKLVKAASVEEEKIRNLTDQAIRKIYKSNVDYCNRVTKVIITYLYGSGTIYVLDGLYKSYTYYKNHPNVKPEDPKPHTVLFWFPFDHNRYYKIAIAYESFHIFQTLNYNGVAQSVVSSVMVFLKIELKVLQHHIRAIQGGSRDYQKVLIKCAIKHQQIIQWVNDFNNNFRFIILFEYSMISLTLATILIDILQGTKICFNATFFALNFTQLFVLAWNANQISYESSISLSDALYACSWYEFDKTTQDFVLFMTLRCKKPLNISNGPFGYINMDAALSRVKLAYTVVSVLSTSTK	380	Trinity	7	6125.33	1.3099	Full length, C-terminal added from published transcript*	Extended to full-length, and four polymorphic amino acid sites
ItypOR44	N/A	MYTLSKNQPFYYALVLLRAFFWYPSAPKYSVTFILCSLVLRLLSTLAALGTLAHFVLNLTGETRAEISEDIGDLTGFVGCMSACLNFLWHHSRWSSFFNRLLDFKQFGKPPGYVKVVRRGNLTTLACILYTIPGMLWYSHLTHLDIPRCEVLNREFGMKEACGMVNPTWIPPGYDRKNGWRFWVLYVLQCTGVFVYLPSTFVISNIPLEAVGVIVTRIDHLKYHLKRCGSDLGRLYHCVKYHQDIIEVSKELSDLVQATLGTLLLTGAVVIGSLGSQVIKASTPKAVTFILGYVTTIFMVCHAGQKLINQSLTLADQVYWMEWYEQKPKIRKDLRFVLARCQKPLGLVGPPSMGFAGYSLFLIMLKTSYSYLTLLNEVMS	380	Trinity	1	907.46	0.19406	Full-length	New receptor
ItypOR45FC	N/A	MANQSNEQLISGVKKIMICTGVWRQPISTNATLNHLYLANCKLMLIGRIILWFLLTGELVRLVLARYPNHVIIESLAVVITNWRMNLKFIVYEKTEIFQIFEVIVLKEREVWESRDVEKTRKYSKKVNFMQFGVLAMLITDSLTVLLMEGMGMAGTLNIKNHNQANNDTLESHMTLQVLLPLNRMNHLEWFFSTQLFWAWNAFTCNLSSLLIYVNILVYSVVQLEMLQIKFRNFVEPNFSLDAFTIEVQSKGAMLKKLIREHQHIIRFIKDFNNKMKYITMMEFIFSSLDMASVSISVIKNGIVGWQCFYVSLLITQLFLIGWTCNEVKVQSEAIGDAIFQSRW	344	Trinity/CLC	7	253.88	0.0542922	C-terminal missing, frameshift manually corrected, sequence joined from Trinity, CLC, and published assembly*	New receptor
ItypOR46	N/A	MNAFPDSDSLTALKFTSVLGLFPWKLAFQQNKFYQTLYYWYSLFVLLWDIGFVFTSYVELVILLRGEVLHIDEICTNIRITTIYTCIIIRLVMIRTSSGLLKLIQEIIDSDKQVTIVDDEETTKLVKTETSINNLKFIWYVGICCSIGLQFFIRPLVAEPEIIQIGNITEVGPRDLIILTWFPFDEQKYYWVAYFLQVIDGIIGTLFVALSDVFIVNLILYPTTQLKKLQHIFRNFEHYQQSYKRLNSCETEESAGIKVITHLVQRHQRIIKFVDTFNGWMGPLMVFDFLQSSIQIASILISDLRRDITFAMVCFIVTFFVGMVLRLYLHYYSANELILESEKLADAIWYSNWYEQSPKIKYLMLIVIIRAQKSLKYNIGAFGIMSLESGIAILKATYT…	408	Trinity	7	34493.2	7.37636	Full-length, sequence confirmed by Sanger sequencing	New receptor
ItypOR47	N/A	MYSIRKDRAFYRTLLVLNFVGLYSPNVTRKQSRITFIIVRAIVRNCWTLDALLLVIASGINEDYFMLTQAIPVLLGVLVINTTNLLFDCNQKTLSDLLISISDWTFGKPPGYDRLLKTGDRVGLVYLVSFVVIFVLIGIRQVLYEEQCLEEIGNEDLCGYVVPLWWPPIFERTTLNKRLALVILLINVTAISPFTLITTLNLQVFQHIDCKVEHLLLLLKEIPNCTTEEEQTKMFRKFIQYHQHIISLSAKLNNFCKRTLGHVTLSTAVVIGFLSFHAILGNYDFILYIILYFCYLWFMCYPGQLLEDRMLSIGDGLYFSDWQKYSLEIRKMIPFVLLRCQKPVTLDAVPVGKLNNALFLAVVKSTFSYFSLLNQTL	377	Trinity	1	13610.5	2.91059	Full-length	New receptor
ItypOR48	N/A	MDLYHPPNRKSPFYFTILALKILHFYPTASTQSNPNLFYSLSLVIRVLTSFVWLESLLHYLAALKENEDVDLSEDLVVLTGVSNCILICFLFQATLTDWSRIFKQVANTSKFGIPPTLPQTIEKTNFLSLFYFTFGCVGVQLYAAVNVFDTTGCDPTKEVCGTATNLWWPWLTQSISTPVKTVIIIAQVLSMTFYSPSAAILTYMPWEATTLLVSKIEHLKLLLSDILRVEDWQVQRARLHYCIRYHQEILRIFHDLRGCFKKTFSVCVLTASIILSCLCAQMLKNFSVGTVVHFSGYTVAIILLIFAAQKTWDESEGFQDSVCRLRWYCLDCSLIKECQFVVLRCQRPARLDTIPFGVLNCSLLVTIAKTAYSFLTLITRT	382	Trinity	1	1801.69	0.385291	Full-length	New receptor
ItypOR49	N/A	MTMTIYPKTENMRLTAIYSSTLGIFPWKFLFQDRKFYQKLYRYYSIFILTWYIGFVVTAYIELFVLLSGETIKMEEVCTNMCLTLVFTCAGLRACVMRYGNRLDDTIQSIIDTERNTNLLDDENVREYENKYISVMRTFTHCYAASVIIPDAQRSVFVAITSPQITEVGNVTVSYKPHIMSSWFPFDKQEHYWPAYWFQVFDGSMGASFVAFVDIFMFNLISYPVGQLTKLQHLIRNLKTYQDKAWQAGVQQADLSVLNDLVRRHQKIISYVDVYNNYMGTFAIFEFIQSSVQIASVLAQTSPDNLTLEEASFIVCFFISMTIRMFLYYFSANQVIVESRKVAISVWESNWYEQRPEIQKSLLLMMIRAQKPLCYRIGGFGIMSVESIIAIMKGTYTYI…	406	Trinity	7	10838.4	2.31779	Full-length, sequence confirmed by Sanger sequencing	New receptor
ItypOR50	N/A	MTDLEVDSPFYVSRIFLAKVLRLFPNSPKSNQRQFKIFLYIWLVFWGGPTLNNGVLLIYNLANGNYEMFTEDFSYFIGHIVAMLSCFRLGIDYKKWSHLIDVVTEQKWGKPPNYEKVKRQGEFKAKLLILYLTLMLTLFTIFVILDEKTCEMAYQGNKICGLLDPTWWPETIQLTGTFKRILLIYQMLAAYFMSGLFYATYFVLQSNEFIVAHVDHFMNMFEEICASNPEEQFGKFKEWVNYHRYIIGLCETLNVLCIRSLGLLSVLVPVTLACLGYQMLLNRTLKGTVYILGFLILITVVCHTGEKMQMAMTKIGTTIYLAEWQKCDWKIQQWLPFVLAKTQRPNGLDVLPIGRADHVLLLMMLKATYSYLTLLKQTM	379	Trinity	1	2808.3	0.600554	Full-length	New receptor
ItypOR51	N/A	MQQEYNFLPSYQTDKTIMLWTGMCYSSTFETVLKRYIRVTISFTAQIVFVLASANYVVTNFRDLWKILQPLLLTLTTINVLAKAAAFAVKSDVFTELDQLLSEEILYDTTSENKIFIKQRIASTVWLAKCYRIWTMQGLAAYVVFPFVIPLLGYRTESIFNIWNSNKMTTQLVSSIIQGFCAIIITTLNTTTDTIFAILCSISATELRVLKKNFEFLNFISDDSFRRAKLAKNLKLYDKIQQLTDVIEKMYTYGVLAQFLGGAVVICLTAFVLTTVNINENLQDMIIKNVFNIVYFVYVLLQVSIYCLYGHEVMTESNDINEAIYLSNWYKSDKAFLKNFLILRERLKRPIILTAGKLVPLTASTLVELLRMSYSFFAVLRNMQHR	386	Trinity	2A	6141.35	1.31333	Full-length	New receptor
ItypOR52NTE	N/A	AAPLFRDPYVIVKGNETFTIILQPLSAWTPIENYYWLNFALTGAMGAGFAMVLLLTDLLYYCLLYFNICQLEILEHYIKNFYEYAEKLMKDCNCTKVEAFRLMQVKCIKFHQKIIRNVQILNETSKACMLVDFVPSSAQFANQFYIMFTNLNVMQCICIGCFTTMLMARVLVYCYLASQLSAQSQRIVTAWFQLDWKEFPIELRKNILFCIMRSQKPLVMTLGDFGNITLMSFLMILKGTYSYVMLLTTLH	251	Trinity	7	2441.27	0.522065	N-terminal missing	New receptor
ItypOR53	N/A	MINSNEKLVRILKINLIVIGFWERPLASPKLNLIYRHYSKCTILLFRLLCLSIWAEFIRLIVQKYDYETITSGMLVFMYTIKVTLKLIAYKKLKVVELLNEVIEKEEEIWKHSDKDVQAFYNQKVKLSNCLAATLTGITFCTVLAVVTMSCFQYNRLREQYTSNVTVGEVHLGYQLWTPYNKLNRPNCYYVSQLLFGWEIFNFVSAQSVIVIVLLVYATTRMEMLQLKIRKLIPEDRDSFDAYEKVKELVDFVEEHRRTIRFCQRLNGSLKFVIFVEYAVSSLDLATAVTNFLQADSTKGFFQQTLAVCLLTTQIVILGWAANELKLQSERVADAIFESHWFNLSPEGVRLVKFVLQRAQKPLVVTIGPFGAMTTQSAVLMLRAAYSYVSIMNTS	395	Trinity	7	5160.66	1.10361	Full-length	New receptor
ItypOR54	N/A	MEIFPNCRQLMISMYCCSAIGCFPSELMFKNYKTFQNAYSLYGKVMFTYHVWLMCTIYMELSHSLSIDVVSVILSVGLINSATVFRQWRIRFDTRFIKLVQRVIDMERAIYSIQLPEIVDAYNAFVKKYNKNCKAYLYFMAVLTLNFFIRPMLVPPVETYMGNETIITKALPFPCWLPFDKQKHYEVAYVVTCLHCIVGACSVAISDVFMCTLIVHPLGLLTVFRHILVNFEKLAQIRQNQNKSLNMEEAEYYTFIGIIEWHIKIIEFIEEYNNVMNGVMLFDFLQSSVQVAFIVVQVIESGITPVSLTFVLSYILTMLFRLVLYYYYGNEVTFLSERLAYDVWDDHWFDKNPKIIFMMRVFIMRCQKSLAYRIGSFGTLSMTALLSLLRTTYSYIMLL…	404	Trinity	7	20294	4.33987	Full-length	New receptor
ItypOR55NTE	N/A	HAYYIIWYLKFQYYMLIDVIVSAQNPNANSIWKKHAKGGDFLKFFLKRHQEIIAFMDKTHSDCVILNSFYFFAAQLIILYTVFQMFSNNVGWFAVSMSMASYVFGACQVALHCQAFEDTIEEVVDEFCNVNWYYWDIKNIKCYRTIHFYLCQRTTAFPVISVIEPNYNQLKRVAQLWSTVFNIYYSMSKS	190	Trinity	5A	1095.94	0.234366	N-terminal missing	New receptor
ItypOR56	N/A	MSMQDFVAYPKKILKLSAIWPEKKPSFSYNLRTLFILGTIFLLMICLTYNAAYHLNSFVKLSESLYMLISIVNTLLKVVMLSSNGQNFMDLVTMMETPSFTKYSAQYSDVVTQFRRFLKMVENVYWVQVNSTILFLSLFPIVEEESLPFDFPHFNEGKYHYPFYAFEVLSLYISAYDNMAVDLVTVSAISLIVVQLRILNKKLIDTEQNVRNSPGFMEANMENDVLRYVEECCQHYCDIEKYTNQIFKVFSVIVFVQLGTSIIAICNAGMLVITVDPFSVEALSLMLYMVTMFAQLTMYCWFGNFVYVESLEIMTSCYLSDWDKRGTAVRRTLFMLMERVKRPLKIQGLKFVTLNFDTLITILKWSYSYFTLLKNYSKDKLN	382	Trinity	2A	2402.25	0.513721	Full-length, sequence completed using two overlapping transcripts	New receptor
ItypOR57NTE	N/A	VISGQLIILYTVFFIFSSHAGWFIACASMSAYVFCGCQSALECQKFEDTIKELADAFYTINWYNWDLDTMKSYMIAHQFISKGRSKIPMMSIVQGNFEQLKKVAQLWFSIFNFYYSQRKAMSG	123	Trinity	5A	1440.03	0.30795	N-terminal missing, sequence joined from two transcripts, confirmed by Sanger sequencing	New receptor
ItypOR58	N/A	MYNMNIPTDQFLPLVHKCITLIPFYGPINYMKTIFFGLLVIGQTLYFTGDLGAKTFLQFLAFYSISVYVLATSLIYPIAMYYYSKNIKLCKSVFTINLRNVNKETKFQIHCSVVNMYWAFGTLLVSAYTTAFANLFVWIRYEEQNVPIKEIFEKLSIPSTLTILIRSILYLLWLTEPFPTVILPLLFLYLMFFVKLQMLLLTDNVKKLGRCSKKHDVMKQVKCIALWHLKIKRYNHLLFNQKRITNLAYIVNGFLISFWSFIAIFANSNLQFNMDIVSGLVTLLSFCCYGFWLTHIGQDYVNSSAQLITAVLNMKWYLWNLKCQKSYLILISNISKEINITIDFLGHVNHELLKKFARFIYTIAGCFYSMNRKSTFKQQSISRSDG	386	Trinity	5A	1701.82	0.363934	Full-length	New receptor
ItypOR59NTE	N/A	FMASIKTEGLYRNIVFMLAGQMIILFTVFSFFSETVSLYTTFMSLIGYFWTLYQFTVEYQAYEDSIEDLADKFYEMRWYDWKLESMKTYRTIQNYVSKRVYNFPVFYFMEANFVHLKKNVQLLFSVFNLYQSMKKRTE	138	Trinity	5A	2741.26	0.586218	N-terminal missing	New receptor
ItypOR60	N/A	MFGKDFFSFIFRILQILLLLPPSGSGVALKVLYWVVAVPHFTLLSLVAVLEGANFFFGKEEKFSSNILNLGTVILHAMTLNRVIRWLFVKNEYFKVLNKLKKISEDFRAYSPLLKEHHDKVMENTGKQCQRIVVSLLIFVPVNLFFTYFFNYLNPTKMRWNPGLNKTSTYRDYPYPFWFPFDTSLSDGYYWLGFFYQPYAFQYLVSGFFCVDWLCTCTIIHLTSLIKVLRRTFQLVDKPITLPHELVLTVKEQRLKYCFNKLREIYECATLLNNTFSSQLLIQEVCMAGVVCCCVYRVTEKTSTVEASTLSTIVSAAFMELFTVSWFNHNFTLEVFKILRDIETLDWLNYNLKLRRLLVFVMMRVQKPFYFTMGLGIPLDMKVFMTMVKTSYSLYTLIT…	412	Trinity	2B	2368.59	0.506522	Full-length	New receptor
ItypOR61NTE	N/A	VPIDILQILKPEQIRLGIGGFYPSRIKRTLLVNLLTTFIYVLTFGHITLVVNYALSTDDMAKVSEIFLLSMTQISFVNKLINFQSKYCKLAELDKTLEQDVFTNVTPKEQNIFSKTIASGQRALWFFYGICTIGVSVYGLAPLMDNAATGRKNYPFPAKFPFNPDDYYVIIYMTEVITLVISAWINANMDGLFVKHAVIATALCKILRKKITTVSQNTEDNRTVEDRLKRCIVYYSQIISYVSKIQKIYSYAVLIQFLCSAIVICLTGFQLLVVSSKNGKIGLAIYMLCMTVQLVLYCWYGHILTDESNKITSACYETDWYNMKLTNQRMIVTIMERAKKPLTLQALDVFSLDLFTLMTILRSSYSYFAVLQQLYKD	377	Trinity	2A	917.56	0.19622	N-terminal missing, sequence joined from two transcripts, confirmed by Sanger sequencing	New receptor
ItypOR62NTE	N/A	ESAGIFTALVSVATYFWGTFQLSLECQQYEDAFTELARLFYNVDWYNWENKEVRRIYRTAHYYISKEIVRFPLPSFINSNFTLLGKIIKWWYTVCNAYYSTNRVSRR	107	Trinity	5A	2336.71	0.499705	N-terminal missing	New receptor
ItypOR63	N/A	MKLHQEVSEFLKDAKATCKVGNLFKTRVEEENYELSPFVNFFVMKLSCQYSIMNKIYRFFIYFILSIITVEYSWLLFLNYSLGQKIRYFVFRYIHLYGIIMAATVLTTRHRIIEESNKVKCLQWTLSWTSQSTRKVIGYRGLLQSVTLEICFVWVVAYTGAAYQVLDGTLLMAIITKWDYPFLTHLMYLVECVIVTFCIFYVSIIPHICIYFATEAQVQTLLLSEYVRKLAADSRKLLRSQNLNQLVNDSLRKILYRQIELKRLYLDNRSLITTVGMIYVIPGTMSFAFNLYEFAEHEINNIIFALNTVCLVITTMYTMLCGQYYEDEWRCFYYELCKLNWYEWNQKTQRNYRLILTGSSKITEIVIISHFSVNFKFLLQIFKYIYSATNAARNIYRTR…	401	Trinity	5A	8635.89	1.84678	Full-length	New receptor
ItypOR64NTE	N/A	IFLRKLVALLVIPIFLIILEIMTSGAQAHEDAFFEIFNAVFQSCWYAWNTQNQKTILLLFQSSSQAVPFKLFTIRVNREFQLELCKTLYSLANIFASIHV	100	Trinity	5A	1894.19	0.405072	N-terminal missing	New receptor
ItypOR65	N/A	MPDDVLDLMLSILKGFIEFRVTIKVSKLLLWINISLALIQLGVLTKKFSFIFFIYHGWELAINLMGISAMAFFLYRQDITEMLANFKETHSWNSYSMGKKIREEIKLDARRKTAVFILFALVAAVVNVIAAGCYFEYMEKEYLVLLVLRQYLQPPLAFLFILTMTVFNTLSIFSLYYFFYYLLHFKYQFRLFDVYVKRIATEISKCESNGNDGQLEVKRALFDVVERHNILKEWGLFMSRSGQAILLMYILVGGFLVICFGIAGLFIKDDIRVLFWVIILMSIGYVHLMAYFGQDYENNFSKIYHTTLQSFQWYYWNTENKKIYMFMVQNMQQKVKLEIPRLAALNYSDEVRLARILYSIGSMILSIAARSDSKTRM	377	Trinity	5A	1758.65	0.376087	Full-length	New receptor
ItypOR66	N/A	MPTQILTETAPNGLLPTMYNSIQLTKQLVPFIRINMVVNIVLIIVHTIYFIWKFDSSSFMQFSSSFIVNVHLVLIQLIWVRIKNKVVIVTRYIKESLQLTRQIIDPKLKQLVKKVIRKAYFTFLWITGCVLFLVIVNRNYSFDESFIEHLVGRQHHLSVGILVDIIGILVIIIWSTVSTIMMVSTPICFVYIMLQGKIAVIILTDYVCSINHMKSCSETTMKHLKIIIKKHLEIIRYNQFVLKSNQYFYLLYLFNEVFFGLLPMFEYFSPNRSIIAVSSATVYFFCLVYAVNDAAEEYITLVEYFRTEIFNLKWYEWDVSCRKVYSILITYLNEPMKVDFVVVNINRALFCQILKTLYPVLNFFYTTNRIGRF	373	Trinity	5A	2841.37	0.607626	Full-length	New receptor
ItypOR67NTE	N/A	VALLAIFEWFSPDHLIPLSTITMTGFFYVICILSDAADEYTELSGLLTAALYDLDWYNWTVKCQKTYLILMTHFSRPMKVNFFLLVDINRETIKSTLKGLYPVINFFYSTNK	112	CLC	5A	802.65	0.171646	N-terminal missing	New receptor
ItypOR68NTE	N/A	YYIYGLVQDKVAVLLVTDYVYEINEKCKHMKSFSYSVKEDLDVLVVKHLEIIHFMNLILESNQVLYFLYICNGVLVALLSMCAYFSPANRVFQAGVSSTCFLFFIYTFDDSSEEYVQLCHELAYAVHNLDWYNWNLQCQKAYLTIITYMSRPVNVHILLVDINRELFTKMLKFLYPMLNFLYTTRNQYE	189	Trinity	5A	251.6	0.0538046	N-terminal missing	New receptor
ItypOR69NC	N/A	QLLYYLYTCNGVIIPVMSMIAFFSPVHRIYLAAVNFIIFLGFLRLLSEVSEEYIHLNDLANRAIYNLDWYNWSLKCQKSYLVVLTYLNKPVIVRFLFFDSNRELFKKMLKALYPVFNLFYSLKNEAT	127	Trinity	5A	556.17	0.118937	N-terminal missing, C-terminal missing	New receptor
ItypOR70FN	N/A	SVLYYCVMAFLLIWDVPIIIISLSPPVYFTYTLFQNKVAIILLTDYIHGLKKRYENDQKSRNRLTGEMKVIVTRHLEIKRFTSILVSDQVLFYSYICVGVMVAVMSMFAYFSPAHRVAQSTINIISFGYFLCTLGDTAEEYVQLNTLLENSIRSMDWYNWELTHKKSYLVILTYLNKPVNLRILLVDINREFLKKMLKGLFPVLNFFYSTKNSA	214	Trinity	5A	193.33	0.0413436	N-terminal missing, insertion corrected, sequence joined from two transcripts, confirmed by Sanger sequencing	New receptor
ItypOR71NTE	N/A	EQLCCNPNEFCSRLNKSLLDSDQLAHYLYACNGVLIALLAIMAYFSPSRRILQSCINVLTYLYFLYILADTSKEYIQLSNLLTEAIHKLKWYNWSLPCQKTYLIMVTYLKKPVDIRMVFINVNRELFKKTLKGLYPVLNSFYSSRNWHN	149	Trinity	5A	2663.62	0.569614	N-terminal missing, sequence joined from two transcripts, confirmed by Sanger sequencing	New receptor
ItypOR72	N/A	MDQKDNSQVLKKDPFLPFIFKFLILYRNIKHLCLISTLVLIIVSVLQTYQLYRNPSPKIILKYGTFYFACIYAVCINIIYIRVAKSVNNDFSSYKSLFTVNTVNIVGKTSAKIKVLASKTNGVLAIWLTTAFCALEAMYYNWMLDKNETMLITVFLKQNTNCNSFVIELINHAALISVHSICICSTVPMYFIYIIFYLKLNLIILTDQVKRFRNDLKRSDGPRFMQTEDFKKSALIIVIFRFNLDISAKLQVDCVLFISSGFLVGFMGCCAVFSSNRSILEATALFTTYFSFGLTVCAYVQTYENDSVDLYYAILDLNWYEWNVEYQKMYLLVVTNACKVVHIKLFWMVDINHELLKKIWRMTYAAINFFYSIG	374	CLC	5A	4794.09	1.02521	Full-length	New receptor
ItypOR73NTE	N/A	VIFRFTFDITSKQQVNCTLFICAGFLVGFMGCCTFFLSNTFTIEVLVIYISYFLFGITVCSYVQTYENDCVDLYYAILDLNWYEWNVQYQKMYLTVVTNTCKIMHIKLFWVVDVNHDLFKRICRFTYGAFNFFYSSG	137	Trinity	5A	5735.58	1.22655	N-terminal missing	New receptor
ItypOR74NC	N/A	FNHDLIMTENQTVYLAYTINGVFFGWLSLLFVFKEEAILKLVGMTSFVVYLALTFCTSSMCQDYSSAGEDLKRALYNVPWYNWTPEHQKTYSILLNAANQGLNVSVFNMVNISNDLLKK	119	Trinity	5A	2645.88	0.565821	N-terminal missing, C-terminal missing	New receptor
ItypOR75NTE	N/A	NDIFVNCINNLEWYNWQQDCKKMYHILMIHISLPVEICFLSTIVVDRELVKKILKGLYPVINLFYSFRKPHNVEMA	76	Trinity	5A	1764.37	0.37731	N-terminal missing	New receptor
ItypOR76NTE	N/A	GILSCFPPYGYALLGMVNCSVFLFFLFFINDTAEGYTEYGEILSATVSDLPWYNWTVKSQKTYLLVLVQISKPFRIVLLMWLVVSRDLFKKLSQILYPVFNFLYSTKR	108	Trinity	5A	3775.5	0.80739	N-terminal missing	New receptor
ItypOR77NTE	N/A	NFLPELYHFLRLGQYLQPLFNFYIVQYFILFAIQSVYLGKLYEEGLLIQYLSFYCANIYMIFVTLIHRRMLKMMEIELKAKAEVFYVNATMFHPKVAKTAHKLVKKIKINFRLLMILSIAAMYQATNFWFCNRDSIAIFWVLNQQFNYSESFALKALNCLIGISNMMSLFPIASPPLDFIFVLFHVELEQLCLCGYVYKFNDECKLAITKRSLTIEALRCNNEFEYFVMNHLKCITKKCIKMKRYIKYFFTSKQTLYFMYILNGSITLAVYASYIFFSQAPTHIGILGLIVYIHCIYFTCECCEDLQKFANMSSEAINNLTWYNWNKKCQQSYKIILIDSCRDREFTIFSFISVNRELFKKMSRLTYTVMNFFYSTM	377	Trinity	5A	4434.87	0.948396	Missing short N-terminal sequence	New receptor
