# Supplementary material for: Putative ligand binding sites of two functionally characterized bark beetle odorant receptors
Source: BMC Biol. 2021 Jan 26;19:16. doi: 10.1186/s12915-020-00946-6 (PMC7836466; doi:10.1186/s12915-020-00946-6)
Supplement: Supplementary file 4 — Additional file 4: Supplementary Data 2. Datasets from the HEK cell and oocyte assays conducted in this study as well as raw data from previous single sensillum recordings. [file 12915_2020_946_MOESM4_ESM.xlsx]

## Sheet: Blad1
Supplementary Data 2. Datasets from HEK cell and oocyte assays, and single sensillum recordings (SSR)
Receptor	Assay	Result figures
ItypOrco	HEK, dose-response	Fig. 2		Plate (biological replicate)	1	1	1	2	2	2	3	3	3	1	1	1	2	2	2	3	3	3
				Induction	No	No	No	No	No	No	No	No	No	Yes	Yes	Yes	Yes	Yes	Yes	Yes	Yes	Yes
				Concentration (M) of VUAA1	Response (% ∆ fluorescence)
				0.00015	-1.24769	1.73846	1.89857	4.41932	2.27243	1.61637	0.614781	-0.0133413	0.264183	28.5732	21.9331	29.3749	27.7968	24.6723	30.7808	24.4901	24.992	25.0288
				7.5e-05	-2.21307	-0.10259	-0.73515	-0.2189	-1.54753	1.45104	1.08291	-1.14719	-0.064512	25.3877	26.1769	28.7116	26.8966	25.6535	26.3837	27.5775	24.4233	22.081
				3.75e-05	-1.27897	0.630212	-0.9165	-0.275	-1.20958	-1.10611	-0.331902	-1.50933	-0.44177	18.678	19.612	20.3444	24.3163	20.5795	25.082	23.4398	19.2064	14.5318
				1.88e-05	0.798226	0.937919	-0.6149	0.445324	-0.883643	0.0941738	0.462211	0.992164	-0.0508421	5.08677	5.05849	4.9779	7.60015	21.2838	16.7992	7.43601	4.17689	3.40888
				9.38e-06	-2.44723	0.706625	0.365562	0.739599	2.46202	0.855501	2.29585	-0.959657	-1.42912	1.35243	-0.14722	2.02868	4.3872	5.5018	6.8075	-1.03348	2.99925	-1.1616
				4.69e-06	-1.11246	-0.19487	-0.522	0.823294	0.338233	-0.536606	1.50137	0.346784	-0.741341	1.16776	1.25494	0.414527	-0.968113	-2.37621	0.243043	-0.241634	0.401167	-1.22762
				2.34e-06	0.33739	-3.09205	-0.60226	0.360063	0.231355	1.6003	0.479405	-1.79971	-0.581577	-0.80752	-0.56005	0.444966	0.516672	-1.67263	-0.882634	-3.00679	0.481737	0.838885
				1.17e-06	-2.07543	0.744687	-0.26998	-0.595028	0.166508	-0.935557	1.15363	1.19495	-0.503407	0.532958	0.736295	0.455217	-1.06069	-1.71195	-0.425532	-0.295038	-0.169143	-0.109237
				5.9e-07	-1.19271	0.17547	-0.0691	-0.855912	0.101492	1.25771	1.95456	-0.375292	0.613611	1.28485	-0.90655	-0.43422	0.276675	-0.777931	2.14498	0.0246579	-0.0122737	-0.757758
				2.9e-07	-2.29796	-1.88917	-2.57635	-0.24517	-0.584478	0.00613723	-2.88598	0.608418	1.61875	-1.47041	0.421251	-0.07493	2.24169	1.02177	0.807078	-0.722804	0.121803	-0.660423
				1.46e-07	0.417929	-1.87184	-0.45062	0.334428	-0.744924	1.24349	-0.271003	-1.5915	1.32601	-0.41841	-0.29162	-0.54436	-0.347222	-0.58104	0.0243117	0.871861	-0.800147	-0.459784
				7.32e-08	2.74773	1.45307	1.01841	4.85682	1.82187	-1.63506	0.451258	1.6127	0.313558	1.72031	0.50417	0.567586	0.107443	2.47254	1.57504	0.501424	-2.39136	-0.0431433
Receptor	Assay	Result figures
ItypOR46	HEK, screening	Fig. 3; Suppl. Fig. 2		Plate (biological replicate)	1	1	1	2	2	2	3	3	3	1	1	1	2	2	2	3	3	3
				Induction	No	No	No	No	No	No	No	No	No	Yes	Yes	Yes	Yes	Yes	Yes	Yes	Yes	Yes
				Compound (30 µM)	Response (% ∆ fluorescence)
				VUAA1	1.3412	-0.02654	1.00577	-1.19828	0.84831	1.49682	3.57053	0.338028	1.50591	20.8688	21.6762	20.5187	19.1623	18.575	18.2518	17.9878	16.9082	18.6023
				(±)-Ipsenol	-1.12345	1.29722	-0.729146	0.8057	-0.0454959	-1.30234	-0.065445	-0.104323	0.795387	19.5308	18.3946	20.3279	25.1013	22.7738	22.7674	19.8347	24.6354	23.9353
				(±)-Ipsdienol	1.18065	-0.281728	1.78776	1.60927	1.4545	-2.08602	-0.277815	0.433999	-1.38397	2.87253	-1.24816	-0.543865	1.37904	1.36462	3.09361	0.792767	0.450508	0.803613
				Amitinol	-0.807626	2.17942	-0.365643	-1.23235	0.117317	-0.241972	-1.62441	0.598078	0.255537	1.15538	-0.0396878	-0.0991604	3.26045	-1.07798	-1.57846	-0.994928	-0.0521444	-1.68111
				(±)-Myrtenol	0.270413	1.20048	-0.0912409	0.35489	-1.05223	-0.835291	0.59426	-1.12203	1.08833	-0.306025	1.21061	0.576899	-2.2747	-0.0507743	-0.461369	0.227402	0.359412	-1.76043
				E-Myrcenol	-1.15607	0.239467	-1.26141	0.657552	-0.613335	0.517299	-0.603932	0.955335	0.994995	2.07563	1.67744	-0.221786	-3.46652	-0.299191	0.945549	-0.540884	-0.387161	-1.33945
				(-)-cis-Verbenol	0.65015	1.73744	-0.779967	0.667327	1.99137	-0.658935	0.188248	0.338203	0.553581	0.221938	-0.339254	-0.76244	-0.00657246	0.922072	0.634585	-0.959281	0.0467508	-0.0402847
				(+)-trans-Verbenol	0.0263435	1.17379	-1.09379	1.24431	-1.24215	-0.810867	0.805353	0.395425	0.142645	0.720425	-0.0881113	0.831521	0.353004	-0.278722	1.89471	-0.0373785	-0.714692	0.576351
				(-)-trans-Verbenol	0.964543	1.4472	-0.522086	2.53654	-1.91319	2.03679	-1.41503	-0.636859	-1.08168	0.19988	0.5001	-0.675228	0.909853	-0.734379	1.61758	-0.596863	-0.131943	-0.0796601
				(-)-Verbenone	-0.856302	1.01038	0.59848	1.8145	0.254935	-0.391619	1.40124	-0.873219	-0.213063	0.817656	-0.393543	1.70958	0.724829	-0.123553	-0.777917	-1.05803	0.980847	1.32831
				(+)-trans-4-Thujanol	-0.139618	1.85652	-0.0986583	-0.208157	-0.135808	1.32846	-0.8647	-1.05841	2.27166	-0.174059	-0.13587	0.219638	0.155179	-0.480674	0.679612	-1.19859	-1.48798	-1.22739
				Citral (E/Z mix)	-0.686734	-0.515726	-1.24599	-0.250522	-0.751161	0.013651	1.2652	-0.387835	-0.231641	1.98369	1.01689	0.0507035	0.219211	-0.544055	1.20296	-2.04908	0.338879	-0.60798
				(+)-Isopinocamphone	0.575163	0.103252	-0.312704	-0.433957	0.194448	-1.69895	0.479712	1.64843	0.0335548	1.1914	-0.246586	-0.540436	1.25461	0.713809	0.223273	0.158583	-0.36306	1.01135
				(-)-Isopinocamphone	-0.0593668	1.39361	-0.266972	0.272317	-1.35303	0.354018	0.772201	-0.54222	1.55853	0.123505	0.814396	-0.763359	-1.59726	0.524408	-1.05792	2.26286	0.57652	0.182815
				(+)-Pinocamphone	-0.64433	-0.707705	0.529647	-0.192129	-0.22426	-2.51954	-1.07519	0.605676	1.98239	0.152147	-1.16127	-0.231145	-0.594138	1.578	-0.926526	-0.918055	1.96633	-0.879885
				(-)-Pinocamphone	-1.01825	1.82138	-2.44799	0.162697	1.83691	0.424726	0.575658	0.0137589	0.506919	-1.21588	-1.9067	-0.867331	0.557356	-1.42421	1.14987	0.521691	0.590578	-0.389706
				(-)-Pinocarvone	0.196424	1.57226	0.447844	-0.151755	-0.589566	2.1303	-0.0135704	-0.27126	2.18757	0.420458	0.0871898	0.260007	-0.3523	1.80559	1.00482	-0.408491	0.187492	0.115867
				(±)-Carvone	1.11539	0.323771	-0.508243	-1.86922	-1.5471	-0.989147	0.148418	-0.0408469	-1.05313	0.456681	-0.265358	-0.0386997	1.37535	1.01971	-1.07583	0.720471	0.566237	-1.43741
				(±)-Camphor	1.12529	0.679717	0.594239	1.92465	-0.324832	-0.19673	1.25477	-2.6599	0.277289	0.598724	-1.30418	-0.185861	-0.940604	1.26062	0.99466	1.7178	-0.026302	0.481372
				Lanierone	1.82492	-0.338873	1.56133	-0.666494	-0.733969	0.598335	-2.00457	2.006	0.19669	0.165058	-0.0819104	0.193956	0.101594	1.36361	1.33055	-0.55756	-0.898817	0.896081
				(±)-Chalcogran	-0.0672224	-0.712396	0.0813615	1.56886	-1.06425	-0.447007	-1.43663	-1.48817	2.04569	-0.981278	1.20315	0.767958	0.906853	0.329734	-0.397828	-0.592899	-0.239569	-1.89673
				(5S,7S)-trans-Conophthorin	0.60996	-0.689748	-1.13288	-0.211626	-1.75944	-0.823852	0.676956	-1.99377	-2.17874	0.0134445	-0.463269	0.148228	-0.807607	1.10416	-0.0255624	-0.0329489	-1.03672	0.0733725
				(±)-exo-Brevicomin	-0.23101	-1.57327	1.06136	0.201784	-0.850438	1.36861	-1.02534	0.329772	-1.66546	1.00337	-0.215729	-1.82379	-2.00164	-0.137845	-0.504223	-0.99318	1.13426	3.62253
				(±)-endo-Brevicomin	-0.278441	0.882825	-0.597729	1.26757	0.537704	-1.42857	-0.470784	0.86195	-1.97682	-0.137948	0.128551	1.12202	2.36341	0.276261	-0.0128328	1.4478	1.43962	1.32906
				1,8-Cineole	-0.60832	1.59893	-0.643722	1.28788	-1.55282	1.20576	-0.486224	-2.41097	-1.29802	-0.361882	-1.21827	0.205115	-1.20274	-0.985558	0.0640574	-0.0194666	-0.492044	-2.44267
				(±)-Frontalin	1.60052	-0.302057	-1.40529	0.8468	-0.689479	-0.999494	-0.261489	0.396079	-0.0721595	0.559263	0.330747	0.713831	1.58939	0.26103	0.420008	0.667099	1.50873	-2.26587
				(±)-Camphene	1.43321	-1.4613	0.11545	0.775952	-1.23701	-0.760064	-0.0271076	1.65655	-0.82768	-1.11269	-1.46433	0.22981	-1.83539	-0.881733	-1.08112	-1.52864	-1.31755	-1.7558
				γ-Terpinene	0.880022	1.10922	0.510308	-1.14825	-0.491642	2.70819	0.327243	1.45349	-0.0408024	-0.155139	0.796065	-0.0707714	1.26739	-0.336589	-1.40752	2.16784	0.497646	-0.255403
				Terpinolene	1.25941	-1.46127	1.09745	-0.592462	-1.51394	0.664173	1.05877	0.944091	-0.212469	-2.58916	-1.98508	0.513621	1.64747	0.988844	-1.42522	-0.429185	-2.19494	0.837368
				p-Cymene	0.635291	1.05087	1.85864	0.186112	0.372306	0.789457	-1.53708	0.704179	-0.60695	0.998629	1.44663	-0.603675	1.72324	-1.71069	-2.08738	0.942544	0.16745	2.38406
				(+)-3-Carene	-2.37641	1.41124	0.945068	0.045208	0.644567	-0.708851	-0.0196786	-1.45612	-0.0872074	0.0909209	-0.0837683	-0.74952	-0.695197	-0.412655	0.25413	-1.91184	-0.0585671	0.724825
				Myrcene	-1.05462	-1.05947	-0.135676	1.8034	1.11994	-0.602248	2.46889	1.24777	-0.28028	-0.620672	-0.392738	-1.51143	-1.1072	-1.62404	0.578544	0.0513084	0.771746	-0.367055
				(-)-Limonene	-0.848593	0.807169	0.919118	-1.91917	-1.47468	-0.874388	0.900349	-1.45396	1.68923	-0.00622433	-0.48693	0.359894	-0.789191	0.175088	-0.708496	-2.30802	-1.54751	0.747098
				(±)-Sabinene	2.76314	-2.79665	1.3413	0.00634075	2.54314	1.25856	-0.987041	-0.0739944	-1.76846	2.55976	-0.971943	0.444874	1.89396	0.498116	3.04951	1.30984	-1.45985	-1.07183
				(+)-α-Pinene	0.314136	1.60608	-0.831533	-0.519339	-0.468062	-1.67336	0.921753	-0.33465	-1.00826	0.357403	1.91129	3.45219	0.117493	1.00523	1.23523	1.87403	-0.55422	0.15776
				(-)-α-Pinene	0.61909	-1.00415	-0.914614	0.232874	-0.335085	-2.39021	0.302541	-0.391013	-0.111328	-0.863412	-1.2931	-2.02778	-3.37381	-2.06445	-2.62608	0.972085	0.196967	0.243117
				(-)-β-Pinene	-0.54763	-1.18082	-0.726705	-0.47675	-0.805112	-1.30909	-0.329946	-1.34559	1.38224	-1.48333	-0.690426	-0.6017	0.414197	-0.505827	-1.4518	-1.11263	0.993904	-1.75762
				(±)-3-Octanol	-1.24765	-0.931426	-1.01159	0.965651	-0.633075	-1.69251	0.0957592	-0.978905	-1.3437	-0.101785	-0.760507	-0.0067627	0.0825974	-1.26187	-2.20974	-0.993509	0.0199309	-1.00804
				(±)-1-Octen-3-ol	-1.10144	-2.95507	0.0138908	-1.38819	-0.946846	-1.50767	0.294511	-1.04257	1.49093	-0.819833	-0.769797	1.60269	0.636461	-0.190054	-2.10007	1.47159	-1.37417	0.509471
				1-hexanol	-0.246387	-1.49489	-0.297331	-0.203813	2.70105	-0.0395778	0.0670511	-0.903818	-1.41525	-1.10314	-0.801995	-0.856257	0.399569	-1.35437	-0.736487	2.7804	-3.1595	-1.07542
				E2-hexenol	3.77129	1.97286	1.25523	0.304676	0.406878	1.71743	0.379141	-0.224334	0.487544	1.01396	0.474809	0.919359	-2.5065	-0.696433	-0.84454	-2.64243	1.92941	2.59843
				Z2-hexenol	-1.49361	-1.33316	-2.38358	0.92443	-0.686646	-0.352135	0.915272	1.23087	-2.3622	1.42378	-1.0525	1.05072	0.918016	0.484903	-0.841086	2.81138	-1.11786	1.34767
				E3-hexenol	-0.376287	1.31078	-0.405176	-0.629371	-2.44147	0.827077	0.70293	1.03437	-1.20356	-0.604344	0.240218	-1.23831	0.770251	-1.69708	-0.631211	-0.29113	0.246882	-1.775
				Z3-hexenol	0.324675	0.5166	-0.879254	-1.11829	-1.22298	-1.66755	0.443837	0.252181	0.267931	-1.31126	-0.783625	-1.36858	-1.36764	-0.0188857	-2.35028	-0.532273	-0.309491	-0.640939
				Hexanal	1.21594	-0.267084	-0.702192	-0.728909	-0.423104	0.430725	-0.865716	-1.67228	0.455967	2.17989	-1.48568	-0.038432	0.245468	0.0373832	0.919817	0.791488	-1.61147	0.768843
				E2-hexenal	1.53055	-0.795896	1.00149	1.37569	-1.4052	1.30582	-0.996721	-0.228372	-0.44242	1.33747	-0.467792	-0.964979	0.0319509	3.97614	-1.47712	1.3251	0.566849	-1.35349
				2-Methyl-3-buten-2-ol	-0.769639	-1.72981	1.95367	-0.849858	-2.09089	-1.43209	0.615649	-0.126103	0.248289	0.971261	2.02456	-0.896891	-1.02945	1.45141	0.627401	-0.755961	-0.390599	0.177154
				2-Methyl-1-butanol	-1.87341	1.89794	1.52182	-1.20259	1.04321	0.813008	-0.84133	-0.76387	-0.217721	-0.226142	1.85638	-2.331	-1.78241	-0.326286	-1.35749	1.13247	0.169381	-0.546377
				3-Methyl-1-butanol	0.951216	1.46004	0.503745	-0.961994	-1.43164	-0.446092	-1.59302	-1.32538	-0.621782	-0.229825	-0.80084	-0.855873	0.519066	1.81229	-1.19768	0.462107	-1.59682	0.137678
				(±)-2-Methylbutyl acetate	0.566718	1.88618	1.00429	-0.905339	0.60036	-0.269701	-1.00543	1.72115	1.51343	-1.15396	1.13813	-1.26502	-1.72391	0.82294	-2.15313	0.313866	0.536481	-1.2089
				3-Methylbutyl acetate	2.13123	-0.865018	-1.28213	1.00798	-0.361921	-1.74234	2.29653	0.178355	0.200501	-1.59069	-0.663843	2.10753	-1.96903	2.20617	0.25745	-1.13122	0.933187	-0.731925
				Geranylacetone	-0.815558	-1.08322	0.0510009	-0.363163	0.791182	-0.983451	0.524673	0.474948	1.85427	-1.08375	1.51907	-1.47068	1.4099	-0.0268276	-0.836209	1.36267	-0.647779	-0.487837
				Geranyl acetate	5.06571	1.08469	1.40986	1.77426	0.654505	1.98413	0.875365	-1.99005	1.37836	-1.74057	0.274801	-0.402388	-0.263591	-2.00092	-1.63015	-0.564744	0.907341	-0.225929
				2-Phenylethanol	1.02863	3.06039	1.92794	-2.41433	-0.934022	-1.46714	-0.645775	-0.234978	-1.80899	0.918705	1.26565	0.0598842	0.169051	-1.42279	-1.27066	0.202648	1.34145	-0.686301
				2-Phenethyl acetate	-1.18588	-0.52755	-2.51838	-0.431965	1.32296	-2.29183	0.313877	1.26202	1.01686	-1.70373	-0.311446	-1.2426	1.83992	0.662643	-0.202919	1.08421	-0.182648	-0.313684
				Estragole	-0.340894	0.555035	-1.39987	-0.801749	-1.11839	-2.40675	-1.86935	-0.283784	0.787188	1.46887	-0.233645	-1.21714	-2.76605	-2.66538	-3.22191	-0.468829	-2.32631	0.00646371
				Styrene	-0.345469	0.657938	-1.52427	0.502775	-1.2694	1.65757	-0.47831	0.528961	-0.287683	0.776397	-1.88266	-0.499808	2.05525	0.0518975	0.547891	-0.908437	1.0027	0.990426
				Acetophenone	0.626195	1.55304	1.39661	0.332162	1.5342	0.736815	-0.336429	0.399269	2.08205	2.26798	0.189873	-1.14107	-1.03152	0.406504	0.528036	-0.167617	-0.65269	1.9347
				Benzyl acetate	-1.81371	-2.46649	-0.0791661	2.98333	-0.443638	0.5707	0.603349	-0.406119	-0.976511	1.40903	-0.366008	0.533974	0.013089	0.301857	0.600621	0	1.20602	-1.7743
				Benzyl alcohol	-0.843937	1.38227	-1.43358	2.19699	-0.943652	-1.16674	-0.98849	0.0402091	0.462622	0.362152	-1.88144	0.0789785	-0.849821	0.079187	0.0328299	-1.22985	-0.277521	0.117624
				Benzaldehyde	-2.22336	-0.787402	-0.792679	0.711468	-2.20415	1.36686	0.628378	-0.297137	-0.641789	2.08266	0.131901	1.71561	-1.33061	-1.01441	0.461232	-3.46641	-1.26533	-0.949823
				3,4-Dimethoxytoluene	1.73913	0.439078	-1.72531	0.617084	0.553651	1.78999	-0.501337	0.391522	0.670641	0.282142	0.173243	-0.259977	1.44512	1.70874	0.965805	0.909642	0.179307	1.56479
				Eugenol methyl ether	2.17052	-1.90238	-1.32879	-0.184502	0.238233	-0.15545	-0.524934	0.717399	0.308414	-0.978304	-1.48627	-0.287614	-1.23378	-1.77496	1.64983	-0.919153	0.0130907	0.105583
				Toluene	-0.503676	0.853354	0.251792	-0.983417	0.673768	-0.533503	-0.119221	-0.397913	-2.92303	-1.35914	0.433535	-0.806653	0.231975	0.768746	0.169875	1.07246	-0.990228	0.307069
				Anisole	1.29428	0.161878	-0.590939	2.13615	-0.0506586	-1.35517	-0.0268637	-0.789993	1.28826	-0.0770021	-0.981626	-0.450308	-0.835586	-0.851703	-0.961658	2.07998	-0.860471	-1.34774
				4-Ethylguaiacol	-0.671228	-1.11227	-0.75777	0.400473	-0.797976	-0.994961	0.352113	-2.06584	1.86641	-0.994231	0.839918	-0.962391	0.499002	-0.298341	-1.16061	-2.38189	-0.120176	1.2717
				4-Vinyl anisole	-0.413223	0.783494	0.400657	-2.22208	2.15523	-1.19547	-1.85311	0.889132	0.280208	-0.0249735	-1.76812	-0.157709	-1.51038	-2.33026	0.591453	-1.5313	-1.08115	0.421067
				4-Methyl anisole	-0.969169	-0.805653	0.368907	1.22727	1.19815	-1.5716	-1.35246	1.71959	0.303869	-1.2179	-0.368612	-0.125723	0.0625861	-0.253084	-0.216423	-2.81821	0.74662	1.28059
				2,3-Dihydrobenzofuran	-0.380084	-1.74535	-1.65305	-0.073348	0.434191	0.707362	0.529883	-0.405446	0.849308	0.217483	-0.159646	0.263191	-1.44013	-1.89825	2.81563	-0.0123024	-0.425637	-0.834787
				Vehicle	-0.293964	0.814815	-1.73806	0.920103	-2.31988	0.229704	2.78028	1.5663	0.918742	0.650647	-0.0393882	-0.577293	-2.69012	-1.33	1.00596	0.321797	-0.749064	-1.05305
Receptor	Assay	Result figures
ItypOR46	HEK, dose-response	Fig. 3		Plate (biological replicate)		1	1	1	2	2	2	3	3	3
				Induction		Yes	Yes	Yes	Yes	Yes	Yes	Yes	Yes	Yes
				Compound	Concentration (M)	Response (% ∆ fluorescence)
				(-)-Ipsenol	0.00015	11.6265	13.6833	8.92279	17.3054	18.9369	19.9597	14.295	14.5047	14.539
				(-)-Ipsenol	7.5e-05	13.7423	12.9328	11.4645	21.2408	20.5078	16.98	17.7829	15.4269	16.8144
				(-)-Ipsenol	3.75e-05	10.5517	14.1176	9.47931	19.452	18.9071	18.8475	15.8969	18.5204	17.2617
				(-)-Ipsenol	1.875e-05	9.44152	11.2261	7.28692	14.668	18.3361	15.6233	15.7138	14.9307	12.9515
				(-)-Ipsenol	9.375e-06	5.32704	7.19072	9.03588	16.57	13.4991	16.1963	9.51154	11.5147	11.6241
				(-)-Ipsenol	4.6875e-06	8.51345	7.02586	6.63143	10.3448	9.24495	9.14879	5.0313	9.87775	8.43674
				(-)-Ipsenol	2.34375e-06	3.39234	6.57983	8.11641	9.79404	7.24765	6.43201	7.10938	6.10651	4.43382
				(-)-Ipsenol	1.17188e-06	2.08346	4.09826	3.36612	4.13938	4.18255	6.47855	4.17627	3.0077	2.28045
				(-)-Ipsenol	5.85938e-07	1.6103	3.19746	2.7795	3.87362	3.76988	5.47686	0.570099	2.20623	1.35792
				(-)-Ipsenol	2.92969e-07	2.6057	1.42346	0.674088	2.41272	0.335233	1.80616	0.608365	1.86457	1.19019
				(-)-Ipsenol	1.46485e-07	0.529506	2.07565	2.53988	0.461104	2.49262	3.48593	2.0925	1.35799	0.972447
				(-)-Ipsenol	7.32423e-08	-1.3668	1.574	0.950475	-1.17654	0.885705	0.083158	0.719965	0.821574	2.37363
				(±)-Ipsenol	0.00015	15.3688	11.8412	10.5242	18.5677	18.194	23.3068	17.2123	19.6464	20.9669
				(±)-Ipsenol	7.5e-05	13.7662	9.20877	9.93631	18.732	16.5624	19.7963	18.7512	18.2155	16.9773
				(±)-Ipsenol	3.75e-05	9.81535	10.0276	8.97936	16.9708	16.9476	18.3658	17.561	16.4737	14.8042
				(±)-Ipsenol	1.875e-05	6.07048	7.37991	10.3518	14.4721	14.1825	17.282	15.201	12.9464	13.0584
				(±)-Ipsenol	9.375e-06	7.9619	7.50091	7.70796	9.3781	9.68395	11.4385	8.53468	9.6566	9.65526
				(±)-Ipsenol	4.6875e-06	5.96819	3.84984	4.3652	8.56325	7.00672	10.5868	6.32004	7.42799	9.92602
				(±)-Ipsenol	2.34375e-06	2.48635	1.28727	3.3033	5.3593	5.6015	8.41332	4.41916	5.67939	7.37819
				(±)-Ipsenol	1.17188e-06	0.366258	2.15988	0.837521	3.86837	8.33333	6.59088	4.24514	3.8851	1.47152
				(±)-Ipsenol	5.85938e-07	4.39924	-0.15818	1.46465	3.19986	3.66332	1.61263	3.50794	1.82547	3.47378
				(±)-Ipsenol	2.92969e-07	1.41881	-0.15036	0.011595	1.56206	0.972335	1.32994	3.261	3.31642	3.09222
				(±)-Ipsenol	1.46485e-07	-0.76026	3.60544	2.7637	-0.39021	0.96887	4.20247	2.51197	1.77335	2.04327
				(±)-Ipsenol	7.32423e-08	1.90393	-2.06814	0.496524	0.620697	3.64078	1.89009	0.546908	2.03073	3.51824
				(+)-Ipsenol	0.00015	4.06723	5.2924	8.81324	7.32309	8.41213	8.07871	6.06263	7.98028	6.54231
				(+)-Ipsenol	7.5e-05	4.62727	2.82584	7.40571	7.59948	9.51517	8.9217	9.45964	7.65286	3.1086
				(+)-Ipsenol	3.75e-05	3.36028	2.6834	3.72147	3.66479	7.34238	6.03587	3.70922	5.57019	5.12162
				(+)-Ipsenol	1.875e-05	1.03975	0.024694	2.32674	5.06992	5.45401	5.14697	1.96742	5.07486	5.44231
				(+)-Ipsenol	9.375e-06	1.90244	2.63207	2.17084	0.713649	6.05932	2.08649	0.844123	1.32607	3.68528
				(+)-Ipsenol	4.6875e-06	3.46295	6.51652	5.85138	1.12663	2.91124	0.494641	1.12297	2.91514	2.54474
				(+)-Ipsenol	2.34375e-06	1.23054	1.07687	2.0943	1.47017	0.429676	0.388922	3.90733	3.00634	3.22601
				(+)-Ipsenol	1.17188e-06	2.41363	1.14258	1.80514	0.566394	0.904875	3.07522	0.562979	2.06536	1.85139
				(+)-Ipsenol	5.85938e-07	-3.32854	-0.19462	1.08896	-0.95721	2.62868	2.29156	2.90126	0.424654	1.42389
				(+)-Ipsenol	2.92969e-07	0.441963	1.52591	-0.76919	1.8369	0.642036	-0.37938	0.764048	1.53341	1.10184
				(+)-Ipsenol	1.46485e-07	0.917642	0.554213	0.502899	0.307991	1.25917	-0.20648	-0.62126	3.09888	2.09131
				(+)-Ipsenol	7.32423e-08	2.66667	-0.59809	0.697157	0.962037	1.04718	1.00593	0.738722	0.177381	-1.17405
Receptor	Assay	Result figures
ItypOR49	HEK, screening	Fig. 4; Suppl. Fig. 3		Plate (biological replicate)	1	1	1	2	2	2	3	3	3	1	1	1	2	2	2	3	3	3
				Induction	No	No	No	No	No	No	No	No	No	Yes	Yes	Yes	Yes	Yes	Yes	Yes	Yes	Yes
				Compound (30 µM)	Response (% ∆ fluorescence)
				VUAA1	1.74438	-1.10395	2.58548	-1.87671	1.02218	2.54338	0.379671	-0.57624	-0.20324	13.6478	17.9339	16.4245	16.8436	16.2748	16.3867	16.6264	14.259	14.5745
				(±)-Ipsenol	-0.82749	-1.09242	1.02841	4.69233	-1.02462	0.527584	0.418926	0.634979	-0.10501	2.70547	0.545374	0.151305	0.652061	0.019189	0.861619	4.57758	2.63674	1.13615
				(±)-Ipsdienol	-1.69599	1.15559	1.16367	-0.52714	0.218731	-3.30673	-0.25265	0.012541	-1.35296	1.39593	2.76821	5.66319	2.75616	5.52379	2.11964	3.36113	4.39722	2.25117
				Amitinol	-0.379531	-1.02989	-0.877998	-1.51883	-3.48728	1.29754	1.91853	-0.32272	-2.85322	-1.72491	0.810583	-0.224186	-0.655572	-2.19144	-1.51572	1.96599	0.557809	0.660918
				(±)-Myrtenol	1.16386	1.20379	-1.54795	-0.324117	-1.85112	-1.17271	0.416835	1.38189	-0.84314	-0.1544	-1.00453	0.329576	-1.19514	-0.755405	-2.07171	-1.43374	0.38666	0.62585
				E-Myrcenol	-0.156719	-0.0259118	-0.204173	-0.0862126	1.11021	-1.8374	-0.67056	0.676784	-1.98964	-0.594673	-0.626575	0.575742	1.66221	-1.66656	-0.479097	-0.87213	0.651945	-0.14001
				(-)-cis-Verbenol	-2.40653	-1.13397	0.877252	0.723608	1.27643	-0.2685	1.69205	-1.23219	-0.091	0.301427	0.361528	-1.91087	1.50592	1.26305	1.00983	1.45247	0.957156	2.81468
				(+)-trans-Verbenol	-1.34989	0.406531	-0.238759	0.281452	-0.0068861	0.521884	-0.55923	0.944707	0.423191	-1.64038	0.321048	0.12075	-0.268764	1.19712	-1.5658	0.110949	-1.76581	-2.92965
				(-)-trans-Verbenol	-1.65456	1.05673	1.86976	0.677663	-0.0640615	0.232348	-0.7814	-0.63997	-0.87836	-1.41243	-1.57631	-0.501121	-1.26171	0.444793	-0.414266	-0.86131	0.36977	0.61239
				(-)-Verbenone	-1.68908	0.294486	-0.120742	-0.463977	-0.673191	0.0820811	0.999873	-1.47511	2.05029	1.43792	-0.0189885	-0.142672	0.841145	0.767853	-0.134607	-1.96534	1.03113	2.66649
				(+)-trans-4-Thujanol	-0.392794	0.553174	-1.85805	0.922284	-1.25836	-0.291294	2.39749	1.57842	-2.58039	1.18815	-2.50928	0.951059	-0.0601645	-0.475632	-0.72784	0.316081	0.255961	0.131079
				Citral (E/Z mix)	-1.01717	-0.376395	1.5133	-0.959317	-1.20034	-0.693777	-0.08279	0.529428	1.59036	0.0382751	-0.872019	-0.798742	-0.926816	1.40212	-1.68163	0.174544	1.2456	1.04019
				(+)-Isopinocamphone	-2.87306	1.27707	1.82178	2.15097	-0.620476	-2.30755	-0.68443	-0.14075	0.609172	-1.40222	0.185046	-1.08345	-0.39025	0.447558	-0.409381	-0.51516	-0.13931	-0.99652
				(-)-Isopinocamphone	-0.0270416	0.848954	2.59939	-1.29759	-1.61966	1.42247	-0.14593	-0.12678	-0.80022	-0.752548	0.442448	-0.459646	-0.558624	0.598078	1.95676	-0.51238	-1.32123	3.33898
				(+)-Pinocamphone	-0.107999	0.595623	-1.15431	-0.945642	0.0662559	0.824436	-0.79941	0.777741	0.0546	0.864135	0.234109	1.57699	-3.61343	-1.16542	-0.0867534	-1.51596	0.040096	-1.44392
				(-)-Pinocamphone	0.171944	0.354133	0.0647995	-0.386277	-1.09389	1.20067	0.046428	-0.98946	-1.77731	0.908043	-0.68921	0.293465	1.28767	0.296775	-0.277962	-0.68681	-0.01975	-0.26893
				(-)-Pinocarvone	-1.12305	-2.19682	0.207656	-0.475185	-2.38979	0.44137	0.473764	0.617197	-0.32042	0.334997	0.819113	-0.237933	1.12757	1.41591	0.00663482	-0.02042	-1.69147	1.16899
				(±)-Carvone	0.946544	-1.05986	-0.853818	0.297563	0.280987	0.693273	-2.07191	-1.77348	-0.76595	0.309011	-0.364136	-1.88577	0.178948	-0.101292	-1.98993	-0.26889	1.51951	0.279615
				(±)-Camphor	-0.959812	-0.0919183	1.42306	0.0134553	0.130429	1.35566	-0.20517	0.654531	0.110223	1.3843	2.76243	0.685658	0.0791139	0.810352	1.04017	0.053308	0.44484	0.685798
				Lanierone	-1.03048	1.40947	-1.09356	1.46417	-0.483439	0.890913	1.69602	0.392283	0.810215	0.945559	-1.08849	1.08108	0.276388	0.989966	-1.05361	-1.41192	-1.96899	1.364
				(±)-Chalcogran	0.446111	-1.18748	-1.61479	0.628487	0.0254647	0.915871	-0.9893	0.536921	-0.2668	-0.700573	0.934455	-1.26902	-0.72141	2.83327	0.417141	1.57485	2.39631	0.183963
				(5S,7S)-trans-Conophthorin	-2.05305	1.3438	-0.927536	-0.239622	0.425971	-0.0260332	-0.66894	2.8342	0.263696	-2.35666	-2.22502	0.812575	-1.29837	-1.87927	-0.340486	2.19218	-0.33852	-0.14196
				(±)-exo-Brevicomin	-0.35798	-1.99477	-0.285196	-0.596628	-0.316149	0.73091	1.47994	2.3874	2.95965	-0.411805	-1.69072	-2.60675	0.019483	0.479803	-0.955636	-0.43035	-1.26776	3.69948
				(±)-endo-Brevicomin	-0.987637	-2.28343	0.541262	-0.173241	0.707738	-0.372654	1.64849	-0.19157	-1.59829	2.34229	-1.97668	0.0848416	0.908907	0.414855	0.90575	-0.21857	1.23939	0.145435
				1,8-Cineole	2.30001	0.684518	0.0415455	-1.07159	-0.394082	0.986624	0.144528	-0.33368	-0.72152	1.7486	-0.979739	-0.997723	-0.326435	-1.81319	0.285847	0.341	0.505386	0.700794
				(±)-Frontalin	-1.49508	-1.46083	0.223517	0.394975	0.227894	0.271388	1.14134	1.33908	-0.46985	0.032871	0.586293	1.06033	-1.21951	2.45586	1.24732	0.125911	0.708556	-2.18619
				(±)-Camphene	-0.0772038	2.52493	1.285	-0.951881	1.2221	0.658458	1.01629	2.62277	-0.20352	-0.842283	-2.3796	1.37308	-0.644699	0.215721	0.671543	-0.83551	-0.4886	-1.05525
				γ-Terpinene	-1.55738	-0.143826	-1.77948	0.742857	0.166507	-1.00573	0.134662	0.7707	1.38715	-1.0825	0.154062	-1.47911	1.20374	-1.82027	-0.931697	-0.49681	-1.0053	-0.42876
				Terpinolene	-0.257409	-1.21959	1.44666	-1.91553	-0.258535	-1.3099	-0.19666	-0.24902	-1.85035	-0.134418	0.614563	0.394227	-1.33887	-1.96143	-0.805174	-1.82118	-1.38692	-0.22848
				p-Cymene	-0.891839	-2.24515	-1.33993	0.8	-1.50332	2.56991	0.045947	0.185726	0.907258	-1.27493	2.12377	0.0332845	1.59631	-0.752508	1.11628	-0.39933	0.436125	0.201491
				(+)-3-Carene	-1.31888	1.05688	-0.520694	0.71121	1.84045	1.16664	0.126971	2.12482	-1.50679	-0.339812	-2.9567	0.659267	2.06267	-0.487995	1.79585	2.57909	0.213419	-0.29899
				Myrcene	-0.973364	0.569476	-2.65671	-1.7268	-0.684012	1.37858	-1.37639	-0.41505	3.15413	-1.37491	-0.39531	-1.3766	1.20706	1.54863	-1.09492	0.559111	-0.49498	0.263656
				(-)-Limonene	3.03227	-0.262501	-0.659284	1.48949	0.895047	0.739811	-2.52964	-0.63554	0.013457	-1.57324	0.865883	-0.837162	1.35152	1.27165	-0.710781	0.55646	-0.54813	-2.21352
				(±)-Sabinene	0.290234	-0.521437	-0.0434216	2.3536	0.287722	-0.326841	0.073148	-0.7333	-0.34292	0.136484	0.304083	0.364	-0.556423	1.87005	1.03957	-0.93483	-0.27635	-0.73212
				(+)-α-Pinene	-0.984817	-0.220204	0.743494	-1.82251	1.44271	1.60052	0.013794	-1.61015	0.38267	-2.59849	-0.132082	1.66303	-0.0256197	2.84385	-0.408031	-0.70432	-0.02052	-0.3592
				(-)-α-Pinene	1.52827	-0.421119	0.026448	0.237134	0.259133	-2.12953	na	5.20517	4.37719	-0.798064	-0.243091	2.49055	0.75388	0.438736	1.39469	na	-0.15608	0.408497
				(-)-β-Pinene	-0.218762	-1.86245	0.692557	-0.794719	-1.76787	1.62555	na	4.99715	4.3903	1.27285	1.78162	-1.11522	1.27528	-0.435513	-0.16994	0.450534	1.31537	1.65584
				(±)-3-Octanol	-0.973468	-0.331449	-0.926893	-1.57521	1.11993	-0.0190355	0.057256	-2.51225	0.174104	0.40925	-0.287751	-1.21022	-1.94777	-1.42552	-0.573638	0.121375	-0.0633	2.25401
				(±)-1-Octen-3-ol	-0.270307	-1.93638	0.822615	-1.53708	0.076599	-2.04745	1.07801	4.07611	0.813946	-2.6769	1.82033	-0.0841478	0.270166	-1.81347	-1.26966	1.53482	-0.46473	-0.63855
				1-hexanol	-0.544574	-0.712605	-1.39272	-0.0899801	-0.846922	1.76963	0.775868	2.32102	-1.51806	-0.972021	-1.2517	0.238553	1.85451	1.85541	-1.21805	0.04671	0.075778	0.170788
				E2-hexenol	2.43575	1.05341	2.64766	0.888889	0.273662	0.155814	-0.38035	0.358447	-0.47078	1.40681	0.238273	-2.27349	2.24653	0.37686	0.320021	1.01808	-0.63162	0.638255
				Z2-hexenol	-2.48573	-1.06917	-0.410809	-2.06219	2.35688	0.0848786	1.0181	1.37936	-0.71447	0.129786	-1.42443	-0.590802	-1.00512	1.035	1.34285	1.81903	-0.1297	-0.75003
				E3-hexenol	0.887844	-0.773657	0.48594	0	-0.237256	-0.352926	0.480962	0.357711	-0.84492	-1.15262	-1.02637	0.480256	0.824729	0.623782	-2.47023	1.1018	1.75602	-2.22484
				Z3-hexenol	-0.431034	-0.469147	-1.3118	-1.49042	-0.688103	-2.11071	-0.3792	0.068371	0.316768	-0.812582	0.827558	-1.73426	-0.231541	-0.192153	0.206093	-0.07462	-1.63709	1.08787
				Hexanal	0.827113	-2.16952	-0.800052	0.582185	-0.776238	-1.01922	-0.49879	-1.18893	0.139165	0.0270015	0.804435	1.45687	0.327028	-0.832795	-0.284826	-0.17756	-0.42955	0.378989
				E2-hexenal	3.29167	-0.00647752	1.76209	2.30882	-2.78856	-0.77979	1.6779	0.447016	0.105083	-0.150553	-1.3751	-0.857434	-1.89607	-0.775042	-0.879093	-0.74064	1.38075	-2.65487
				2-Methyl-3-buten-2-ol	-1.21818	-0.327721	0.688679	-0.174385	0.887167	1.21951	0.814614	-0.1972	1.69941	-1.27421	0.0396852	-1.95954	-0.282965	2.27918	0.493671	1.18399	0.734836	-1.2968
				2-Methyl-1-butanol	0.265704	-0.720511	1.46722	-1.08464	-0.409259	-1.33994	1.5847	1.68345	-0.13911	0.0936643	-2.82869	-0.114478	-2.88952	-2.60439	0.649309	-0.47454	0.226034	0.60433
				3-Methyl-1-butanol	-2.46177	-1.03939	-0.739523	0.924419	-0.0502418	0.640155	0.216876	0.670331	-0.4553	0.0340994	-0.478894	1.79876	0.97815	-0.91425	0.626038	-0.78256	1.91863	0.36452
				(±)-2-Methylbutyl acetate	-0.622543	1.00013	-1.54548	0.0700378	-0.161053	-0.850917	0.43024	0.849682	0.515213	0.768717	0.0692281	1.90752	-0.473618	-0.610288	1.30394	-0.11038	-0.87496	0.48396
				3-Methylbutyl acetate	-1.04784	-1.70288	-0.227865	0.280591	0.256896	-2.08389	-2.59793	1.41107	0.577994	0.638999	0.145397	0.337684	0.750721	0.724252	-0.724825	-2.50498	-0.85831	0.649171
				Geranylacetone	1.05142	1.2236	1.67441	-1.89564	0.926999	-0.296194	2.37916	-1.6909	0.845354	0.452804	0.020468	1.13373	-2.05587	-0.226815	-0.101613	-0.4997	-2.66861	-0.10169
				Geranyl acetate	-1.30826	1.64058	1.54777	0.282144	2.47662	-0.218669	1.52403	0.476791	0.919805	0.230352	0.110147	1.04058	-0.4892	-0.707714	1.00689	0.600641	0.585692	0.976976
				2-Phenylethanol	-1.38694	-2.01382	-1.06877	0.0537273	-2.83056	0.641762	-2.82929	-1.75	-0.34946	0.150438	-0.790302	-0.540616	2.44119	-0.930201	-0.374958	2.50924	0.7291	1.25166
				2-Phenethyl acetate	-0.733809	-1.62745	-1.99002	-2.22279	-3.10256	-0.935998	-1.91566	0	0.772333	2.19699	0.123499	0.304246	-3.55171	-0.663435	1.13455	-0.34848	0.594836	-1.3678
				Estragole	-2.20055	-1.3646	0.00672902	1.14417	-2.55835	1.22424	-0.83989	-1.89414	-0.63911	-1.64776	-0.504981	-2.89836	1.04194	-0.311754	0.375395	1.33702	0.134925	0.027064
				Styrene	1.36657	-3.51942	-0.0743243	-1.38106	-0.56554	0.491989	0.840049	-0.24308	-0.4825	1.42799	1.19517	-0.355657	0.782729	-1.09487	2.5678	0.026552	0.165388	0.251057
				Acetophenone	1.24632	0.467861	-0.276949	0.432537	-0.487195	-0.751087	0.995899	-0.7073	-2.33418	-0.218787	1.72995	-1.73687	-0.820318	-0.349766	-0.099397	0.502152	-1.16317	0.526247
				Benzyl acetate	-0.374277	3.38346	-0.773983	0.511017	0.623995	-2.45352	0.996587	3.03242	1.57858	0.660925	0.835017	-0.100455	2.71725	1.71421	-0.696643	-0.45231	-0.86655	1.21968
				Benzyl alcohol	0.469931	-1.13356	-0.156378	-0.14019	0.581873	0.686513	-0.70952	2.77038	0.229757	-0.45742	-0.685022	-0.694858	-1.0931	0.351124	1.48756	-0.64699	1.6234	-1.08062
				Benzaldehyde	2.22287	-0.463483	-0.793261	0.200803	1.05065	1.53321	1.45272	-0.74957	-0.40499	-0.305832	-1.1115	0.274467	-0.925681	2.26114	-0.36591	-0.76609	-1.41145	-1.24386
				3,4-Dimethoxytoluene	-0.463298	-0.631285	-0.479616	-0.824413	-0.393648	0.48093	-0.16703	0.360048	-0.60431	0.450549	1.25198	0.697269	0.246635	1.04633	0.158804	0.192896	-0.63073	0.623632
				Eugenol methyl ether	-0.823723	-1.20448	-0.0920615	-0.840449	-2.41732	0.57721	0.104836	0.67643	0.639687	-0.0143947	-1.89793	-1.50263	1.51624	0.224703	-4.11456	-0.48071	-1.08681	2.76146
				Toluene	1.97588	-0.0282566	1.73246	0.410705	0.227775	3.52949	2.47066	-0.87342	-0.74184	0.747771	-0.504323	-0.0565451	-1.73084	-1.12389	0.532685	0.153866	-3.39422	-1.22567
				Anisole	-0.271274	1.41056	0.91409	-0.743959	0.997029	-1.76306	0.742031	-1.0347	-0.66735	-1.8251	-2.01765	0.106383	-1.41282	-0.0927644	1.57016	1.94334	-1.87524	-0.93458
				4-Ethylguaiacol	0.30677	1.23039	0.00700771	0.540324	-0.264673	-0.178926	-0.30632	-0.00639	-0.76863	-1.72121	0.660699	-0.611403	-0.360914	-0.886224	-0.248317	-0.61183	-2.09357	-0.27817
				4-Vinyl anisole	-2.93096	-1.70803	-1.94552	0.0666756	-0.157625	-2.69271	0.604799	1.44974	0.472798	-0.446049	-0.00705219	0.690293	1.05806	0.304152	-2.97371	-0.62238	-0.05864	-0.90903
				4-Methyl anisole	-0.314308	0.753376	-1.88101	-1.06425	0.607421	-3.91862	1.30766	0.340049	0.609918	-2.1482	1.34432	2.03503	-2.08944	-1.14686	-1.28365	-1.01552	-0.18128	-1.2468
				2,3-Dihydrobenzofuran	0.383965	1.20145	-1.27002	-0.2079	0.191119	0.357348	0.559597	-1.62858	0	-0.720516	0.158609	0.737845	-2.05527	0.653176	0.0128841	0.236254	-0.32687	-0.37334
				Vehicle	-0.419486	-1.78233	-0.540103	2.01959	0.151442	-2.78631	1.01995	0.943634	0.201081	-1.92255	-2.8944	-2.20288	-1.41373	-1.02391	-1.65185	1.41032	2.71237	-0.24957
Receptor	Assay	Result figures
ItypOR49	HEK, dose-response	Fig. 4		Plate (biological replicate)		1	1	1	2	2	2	3	3	3	4	4	4	5	5	5	6	6	6
				Induction		Yes	Yes	Yes	Yes	Yes	Yes	Yes	Yes	Yes	Yes	Yes	Yes	Yes	Yes	Yes	Yes	Yes	Yes
				Compound	Concentration (M)	Response (% ∆ fluorescence)
				(-)-Ipsdienol	0.00015	4.50266	-0.69673	1.02735	2.42296	4.46836	7.65722	3.46405	6.8222	9.39207	6.73386	4.34419	4.08644	3.21697	3.37617	5.7343	5.57022	7.58929	4.84361
				(-)-Ipsdienol	7.5e-05	2.81725	1.49001	2.53383	2.89466	5.369	4.15447	6.72054	5.09885	5.76779	7.20273	2.93918	5.48998	3.22747	5.58169	4.57965	5.4577	5.14529	5.80815
				(-)-Ipsdienol	3.75e-05	2.90131	1.27182	1.8667	1.03388	2.77709	2.10005	6.15539	4.98194	4.10598	4.43681	6.52384	4.48278	6.20474	3.89577	6.1292	5.66548	4.34811	6.85668
				(-)-Ipsdienol	1.875e-05	0.066301	3.06695	0.334324	3.84662	2.98865	1.55802	3.89864	4.01364	4.71773	5.4948	4.04965	4.56543	4.71781	3.28802	3.10614	3.6533	4.11495	5.95222
				(-)-Ipsdienol	9.375e-06	-0.34683	1.16973	2.37816	2.75631	-1.33111	2.54237	5.31153	2.41721	3.73869	3.73546	4.98419	2.32434	2.68334	2.92486	4.10582	3.00642	2.1891	3.0906
				(-)-Ipsdienol	4.6875e-06	0.878301	-1.12889	0.608791	3.08922	0.548391	-0.01807	3.12154	2.44281	2.59175	3.14449	3.58726	2.68715	5.45849	4.02605	2.61724	3.32406	1.34237	2.9256
				(-)-Ipsdienol	2.34375e-06	0.532986	0.842546	-0.7182	-0.34638	1.78971	1.06926	2.13717	1.20337	2.10666	0.927788	2.65011	1.37591	1.1326	2.26791	1.57666	3.10284	2.94688	5
				(-)-Ipsdienol	1.17188e-06	1.36713	-0.1603	-0.64202	0.827313	3.42559	1.95635	0.699697	1.61611	-0.69992	0.676231	1.10118	0.601981	3.09394	1.22383	-0.213012	1.96717	3.06569	0.637236
				(-)-Ipsdienol	5.85938e-07	-2.09484	0.939388	-1.44858	0.286852	-0.16433	-1.75051	0.296661	0.785059	0.995056	2.75452	2.50752	0.431034	0.986217	-2.35185	-0.637639	1.417	2.09621	1.2187
				(-)-Ipsdienol	2.92969e-07	1.94369	-0.02934	-0.05838	-0.64259	0.699382	0.344316	-1.02501	-1.23366	1.90767	0.585925	2.57712	1.37165	1.77351	0.896414	2.98731	-0.66606	0.720518	2.01351
				(-)-Ipsdienol	1.46485e-07	1.13406	0.047976	0.119182	-0.11094	1.55465	-0.1056	0.528235	1.79752	0.402299	-0.80906	1.28498	3.53885	1.95276	0.77958	0.595389	2.32497	2.53753	1.61851
				(-)-Ipsdienol	7.32423e-08	-0.40214	-1.90896	-0.82494	2.22824	1.17716	0.486589	0.300451	3.74441	0.891379	0.084685	0.172778	2.59415	1.48493	1.01452	1.87428	3.27701	0.290934	0.950327
				(±)-Ipsdienol	0.00015	0.646631	2.39161	4.65993	0.433994	1.45855	1.93168	5.34069	4.68218	4.6183	5.15393	2.53783	4.74872	5.50831	3.3063	6.59879	3.65284	0.229745	3.53557
				(±)-Ipsdienol	7.5e-05	1.99694	1.19381	0.627368	1.90193	3.37123	1.3245	3.2112	4.60196	1.31597	4.50571	2.76603	5.01445	5.3035	2.86053	6.08835	1.71332	2.739	2.9267
				(±)-Ipsdienol	3.75e-05	2.35265	-0.83262	1.05257	2.67604	2.39633	2.64153	2.55737	5.89462	4.03418	4.38332	4.06488	5.40212	3.56182	3.31237	3.22865	4.76223	2.43304	3.06344
				(±)-Ipsdienol	1.875e-05	2.16722	1.90764	2.91889	3.49188	1.13005	3.84712	3.08852	1.46671	1.62767	1.97006	3.73721	2.89025	3.88757	3.3472	3.47674	3.47618	3.81322	2.93133
				(±)-Ipsdienol	9.375e-06	0.086207	0.536408	0.956581	0.62546	3.52671	-0.39462	2.74692	3.28521	4.573	1.26923	4.12874	2.26415	5.29619	4.21672	4.10933	2.78276	2.82245	3.49411
				(±)-Ipsdienol	4.6875e-06	1.4973	-0.42908	-3.04116	1.6449	1.2184	0.524774	4.77032	1.15825	0.951224	3.68005	3.57667	2.75015	3.06191	1.77076	5.01709	3.83507	2.30681	-0.96676
				(±)-Ipsdienol	2.34375e-06	0.049038	-0.72678	0.247924	3.33656	0.748441	0.84803	-0.06641	1.69514	0.966119	2.78407	2.9318	0.342944	0.336458	3.3075	3.384	1.65915	0.889892	0.60988
				(±)-Ipsdienol	1.17188e-06	-0.33323	1.63177	2.02694	1.00879	2.0171	0.593347	3.01021	3.125	1.66644	0.572237	0.751696	2.56584	3.68605	2.6405	4.29331	1.12174	3.4303	-0.00679
				(±)-Ipsdienol	5.85938e-07	0.21649	0.67051	1.91218	2.37061	0.806021	0.971107	2.20765	-0.45264	0.053501	1.01588	-1.31187	0.428651	-0.10917	3.61476	2.64364	-1.73132	2.01578	0.817733
				(±)-Ipsdienol	2.92969e-07	0.736451	1.19154	2.09077	-0.23872	0.505169	1.4279	2.97503	-0.02009	0.099496	-0.0554	2.1372	-0.58248	0.547355	0.622898	0.332455	0.495182	0.255376	3.12668
				(±)-Ipsdienol	1.46485e-07	1.26884	-0.26083	1.0214	-2.64794	-0.00589	1.09983	-0.27677	-0.06616	-0.44038	-0.31824	1.2103	-0.46752	3.0464	3.60332	1.38863	1.41148	1.89407	0.034092
				(±)-Ipsdienol	7.32423e-08	0.713964	3.56526	0.153777	1.92457	-0.6115	0.142146	-1.3773	3.0022	1.48123	3.55131	2.1046	-0.67272	-0.0941265	1.1205	1.35143	-1.30649	1.22405	1.86181
				(+)-Ipsdienol	0.00015	-0.43118	0.647075	0.562369	-1.36796	0.226464	1.667	3.61984	1.55492	1.78315	2.19268	3.89976	5.30131	3.22376	-0.241379	3.87608	5.40059	3.42969	3.21155
				(+)-Ipsdienol	7.5e-05	0.628684	1.08339	1.47331	-0.107316	-0.826238	0.817542	-0.07518	1.89344	4.74424	4.03948	5.57199	1.84667	4.73499	1.57642	3.61403	2.16664	-1.09499	2.33639
				(+)-Ipsdienol	3.75e-05	1.47164	0.831293	-0.15488	-0.807113	0.404442	-1.3504	2.1176	3.29379	2.86094	3.52933	2.04167	2.26048	1.58265	2.2564	-0.515818	0.983562	2.21322	0.757883
				(+)-Ipsdienol	1.875e-05	0.28463	-0.18151	0.231006	0.267729	0.913446	0.285045	-0.55081	1.22529	1.59813	1.39826	3.72186	1.66447	2.49551	2.64377	1.91202	0.093846	2.75445	2.3699
				(+)-Ipsdienol	9.375e-06	-2.67742	-2.44954	1.56786	2.59904	5.48328	-2.11042	2.35933	2.5732	2.53687	0.108519	-0.53141	1.56393	1.16894	1.9386	0.857633	2.45609	0.518617	1.29525
				(+)-Ipsdienol	4.6875e-06	1.2063	0.217756	0.067601	-2.03135	3.17646	-1.01841	-0.92979	1.12497	-1.26016	-1.06219	2.15179	0.45082	2.15186	1.42993	-0.671362	-0.40957	0.51786	0.757576
				(+)-Ipsdienol	2.34375e-06	0.127698	0.778787	1.82292	-0.0298063	0.474608	-1.12482	0.026446	-0.67846	-0.09152	0.557547	0.963391	1.22529	0.377455	1.7371	1.4487	2.70306	3.92472	1.44714
				(+)-Ipsdienol	1.17188e-06	-0.26458	1.2646	-1.45994	-0.672829	-0.323005	-0.247437	1.01217	1.93412	0.116815	1.04084	0.301245	0.82084	-0.10356	-0.00642137	1.15025	2.04339	0.380902	1.59827
				(+)-Ipsdienol	5.85938e-07	1.55386	0.499513	-0.34289	2.38095	-0.525291	0.610596	-0.2589	-0.52944	2.00723	1.16507	2.18997	-0.10689	1.02843	0.698978	0.354222	2.60953	3.12458	0.74607
				(+)-Ipsdienol	2.92969e-07	0.417853	-0.96004	0.604211	1.16119	0.135805	-0.363466	-0.83892	0.80784	0.804802	3.57166	2.16491	-0.8424	-1.38542	-0.833494	-1.17791	0.462064	1.0017	-0.16824
				(+)-Ipsdienol	1.46485e-07	-0.00611	2.25545	-0.64336	2.11716	1.79257	-0.302097	1.51869	2.19065	-0.05237	2.34059	0.118437	2.0061	-0.0769724	3.85335	0.554492	1.30632	0.504916	-0.93865
				(+)-Ipsdienol	7.32423e-08	1.70306	-1.62509	1.81052	2.71239	1.42267	0.580294	1.66556	1.5621	1.78666	0.837655	1.57978	-0.23649	0.73948	0.369661	-0.882255	1.10976	2.88799	0.531664
Receptor	Assay	Result figures
ItypOR46	HEK, mutagensis, dose-response	Fig. 7		Plate (biological replicate)		1	1	1	2	2	2	3	3	3
				Induction		Yes	Yes	Yes	Yes	Yes	Yes	Yes	Yes	Yes
				Compound	Concentration (M)	Response (% ∆ fluorescence)
				(-)-Ipsenol	0.00015	12.1381	10.6621	11.1796	10.1877	7.96042	10.3136	12.5313	13.3709	14.075
				(-)-Ipsenol	7.5e-05	7.58075	9.83664	12.7949	11.3589	9.08637	10.3177	14.5026	15.3169	14.7365
				(-)-Ipsenol	3.75e-05	9.63178	9.84655	9.6	10.4555	10.3838	10.8659	12.7079	14.4578	14.8181
				(-)-Ipsenol	1.875e-05	8.74805	11.6747	7.11498	8.86989	6.98418	8.40568	12.5463	11.8458	11.6568
				(-)-Ipsenol	9.375e-06	7.51941	5.62045	8.02176	6.22294	6.94265	10.1107	8.8327	8.60736	8.9974
				(-)-Ipsenol	4.6875e-06	4.35464	4.04465	6.2349	2.65393	3.58243	2.42199	8.1051	7.14286	6.11976
				(-)-Ipsenol	2.34375e-06	3.95989	4.45449	4.95782	1.90326	3.63838	4.14148	3.22225	2.52443	4.57194
				(-)-Ipsenol	1.17188e-06	3.07877	2.64335	4.13596	3.16519	3.25171	3.7911	2.42322	2.38593	4.74475
				(-)-Ipsenol	5.85938e-07	2.55287	2.09454	1.30497	1.10699	1.6177	1.34142	1.6287	2.4568	1.43238
				(-)-Ipsenol	2.92969e-07	0.395869	1.51826	1.98218	1.63245	2.22908	2.73236	-0.48773	1.5579	2.05804
				(-)-Ipsenol	1.46485e-07	1.29163	-0.1624	-1.60743	2.53567	1.18743	0.985591	0.923813	1.53646	0.250682
				(-)-Ipsenol	7.32423e-08	3.96121	1.67115	-0.99645	-0.33391	1.5813	2.55695	-1.32358	1.04109	1.9552
				(+)-Ipsenol	0.00015	4.28637	4.2484	2.77646	2.44246	4.62963	4.73684	5.71596	5.61739	4.24539
				(+)-Ipsenol	7.5e-05	1.38952	4.01317	3.74926	2.40957	4.44533	3.47517	1.78312	3.33562	2.12342
				(+)-Ipsenol	3.75e-05	1.06885	3.11592	0.66901	2.02128	2.28594	1.72762	2.55183	3.15027	3.02381
				(+)-Ipsenol	1.875e-05	-0.28639	1.99716	1.27	2.84268	1.6952	2.65867	2.12885	2.22134	1.50737
				(+)-Ipsenol	9.375e-06	2.9048	1.25933	0.7561	0.247399	-0.40669	0.198683	0.005589	-0.38874	0.20622
				(+)-Ipsenol	4.6875e-06	0.119271	3.07025	3.54523	-0.39211	-0.79418	-0.04496	-0.18849	1.0952	1.62797
				(+)-Ipsenol	2.34375e-06	-0.3838	1.73496	-1.84316	-0.22479	-1.0896	0.556979	-0.3477	-0.39711	0.653233
				(+)-Ipsenol	1.17188e-06	0.28715	2.11658	2.17711	1.42236	-2.26934	1.18518	1.80165	0.25343	-0.66536
				(+)-Ipsenol	5.85938e-07	-0.01114	-0.26031	-1.17521	-1.17778	0.976048	-0.4288	0.534164	-0.35277	0.598205
				(+)-Ipsenol	2.92969e-07	-0.44073	1.12547	-1.86885	1.07755	-0.18478	1.54583	-0.59784	-0.31633	-0.7926
				(+)-Ipsenol	1.46485e-07	0.872483	0.167776	-0.03961	-0.91275	1.32314	-1.65871	-2.20439	-0.48533	-0.59654
				(+)-Ipsenol	7.32423e-08	0.586342	2.71434	-0.8677	0.495078	0.383405	0.991419	0.255132	0.311365	-0.3894
Receptor	Assay	Result figures
ItypOR46(Tyr84Phe)	HEK, mutagensis, dose-response	Fig. 7		Plate (biological replicate)		1	1	1	2	2	2	3	3	3	4	4	4
				Induction		Yes	Yes	Yes	Yes	Yes	Yes	Yes	Yes	Yes	Yes	Yes	Yes
				Compound	Concentration (M)	Response (% ∆ fluorescence)
				(-)-Ipsenol	0.00015	2.38662	2.34264	4.25106	1.5269	0.91282	0.01144	2.34409	1.89678	0.75653	2.63923	1.54733	1.62349
				(-)-Ipsenol	7.5e-05	2.51936	2.66869	1.10922	0.217778	3.07385	0.044563	0.142818	-1.14283	1.31234	1.67438	0.906793	0.360971
				(-)-Ipsenol	3.75e-05	2.17321	1.59163	0.330605	0.426956	0.206808	2.09584	-1.10774	0.241572	-0.71245	-0.42805	-0.01092	-0.86947
				(-)-Ipsenol	1.875e-05	1.17397	-0.46919	-0.94764	0	-1.42047	0.122297	-0.3692	0.629535	0.392368	1.0801	-0.68104	-1.76102
				(-)-Ipsenol	9.375e-06	-1.96191	0.44582	0.269656	-1.29459	2.55609	1.83461	2.78767	-0.25046	0.996223	-0.85484	-1.13451	0.209171
				(-)-Ipsenol	4.6875e-06	0.444886	-3.75254	-1.34308	-0.85556	0.6513	0.700398	-0.58048	-0.56004	-0.58223	0.585605	-0.98434	0.12679
				(-)-Ipsenol	2.34375e-06	-2.17547	1.82735	1.98338	-0.0817	-1.90077	1.93585	-0.54333	-0.97609	-0.18357	-0.48863	-1.89293	-1.6337
				(-)-Ipsenol	1.17188e-06	1.98238	1.35613	-1.03881	1.8016	-1.31536	0.792273	-2.9088	0.032634	-0.03794	-1.87202	-0.60956	-0.72908
				(-)-Ipsenol	5.85938e-07	0.258598	0.206101	-0.78036	1.09024	-1.94847	1.01659	2.20145	0.220252	-1.26929	0.176896	-1.46156	-1.5714
				(-)-Ipsenol	2.92969e-07	-1.37475	-0.33301	0.483241	0.351397	0.026876	-1.67734	-1.53821	-1.28676	-0.3018	-2.42648	0.6875	-0.26063
				(-)-Ipsenol	1.46485e-07	0.035665	-1.62126	0.099025	0.282642	1.14987	0.575711	-0.16712	1.08733	0.539144	1.5188	1.48843	-1.22055
				(-)-Ipsenol	7.32423e-08	-0.21663	-1.09065	-0.44377	-1.03314	-0.36007	1.30587	1.84269	2.11933	2.30908	0.796813	2.67357	-2.20231
				(+)-Ipsenol	0.00015	-0.83923	0.455927	1.5359	0.03465	-0.01719	-0.68079	-0.36894	1.18242	-0.90471
				(+)-Ipsenol	7.5e-05	0.627732	-0.56796	1.45001	0.488079	-0.69394	0.950656	-0.2615	0.132047	-0.16685
				(+)-Ipsenol	3.75e-05	-1.47343	-2.65735	-0.55738	-1.43331	2.18855	0.261751	-0.86767	0.304912	0.089701
				(+)-Ipsenol	1.875e-05	-0.90461	-0.11928	-0.64838	-0.26228	-0.75282	-0.82996	1.15824	-0.38064	1.16989
				(+)-Ipsenol	9.375e-06	-0.06435	1.14044	-2.48205	-1.60121	-0.98007	-2.08367	-0.69694	-0.02848	-0.24636
				(+)-Ipsenol	4.6875e-06	-2.46564	0.149637	1.2581	0.081473	0.802541	-0.03293	-0.655	-0.86592	1.82067
				(+)-Ipsenol	2.34375e-06	-0.82145	-0.36032	-1.77565	-0.19687	-0.61058	0.119956	0.943082	-0.33102	0.527183
				(+)-Ipsenol	1.17188e-06	-1.62619	-0.13401	-0.31988	1.23978	0.612607	2.22463	-0.60731	-0.34999	-2.15425
				(+)-Ipsenol	5.85938e-07	0.155188	-1.06926	-2.20383	-0.24161	0.215506	0.690585	0.644597	-0.61602	-0.34663
				(+)-Ipsenol	2.92969e-07	-0.46902	-0.54192	1.45494	0.303178	2.25715	0.644149	0.847836	-1.6787	0.837776
				(+)-Ipsenol	1.46485e-07	0.010937	1.45961	-0.79313	-0.79484	0.878781	0.212453	-1.37076	1.34588	-2.71712
				(+)-Ipsenol	7.32423e-08	0.651537	1.09934	1.68483	1.66997	0.993926	1.70288	0.933528	1.88551	1.09909
Receptor	Assay	Result figures
ItypOR46(Tyr84Ala)	HEK, mutagensis, dose-response	Fig. 7		Plate (biological replicate)		1	1	1	2	2	2	3	3	3
				Induction		Yes	Yes	Yes	Yes	Yes	Yes	Yes	Yes	Yes
				Compound	Concentration (M)	Response (% ∆ fluorescence)
				(-)-Ipsenol	0.00015	1.52146	1.46043	0.596896	2.86528	0.488328	-0.36406	-0.82961	-1.0295	-0.0475
				(-)-Ipsenol	7.5e-05	0.227258	1.08	1.91268	-0.62179	-0.75753	2.21813	1.74755	1.15199	2.61631
				(-)-Ipsenol	3.75e-05	-0.34906	-0.78624	-0.73951	-1.30402	-0.60645	-1.10417	-1.49694	-2.19465	-3.08408
				(-)-Ipsenol	1.875e-05	1.46483	-0.87571	-1.65131	0.328758	0.847064	0.005801	-0.96487	-0.78216	1.49404
				(-)-Ipsenol	9.375e-06	0.696026	-1.54591	-2.46986	-1.63136	-1.30806	-1.02219	0.618509	-0.18978	1.70848
				(-)-Ipsenol	4.6875e-06	1.60774	0.907323	0.455408	-0.80264	-0.4127	-0.45596	-0.00585	0.478916	0.14643
				(-)-Ipsenol	2.34375e-06	-0.07327	-0.57301	0.906533	-1.20371	-0.80501	-0.89776	-0.22111	2.25231	-0.41014
				(-)-Ipsenol	1.17188e-06	-0.92212	-1.14683	-2.2401	-0.82459	-0.65245	0.051026	0.836653	-0.89074	-1.07922
				(-)-Ipsenol	5.85938e-07	-0.64323	1.05449	-0.28288	-0.67412	-0.39925	0.884956	-1.37758	-1.1509	0.063339
				(-)-Ipsenol	2.92969e-07	-0.29028	2.30465	-1.45655	1.61016	-0.47164	1.39601	0.552679	0.776522	0.346122
				(-)-Ipsenol	1.46485e-07	0.842449	-0.8611	0.423087	0.841831	0.258976	-0.46116	1.61559	0.444496	0.141193
				(-)-Ipsenol	7.32423e-08	-2.17743	-0.67105	-2.07426	1.33063	-1.35071	0.491489	0.854958	1.20034	0.271437
				(+)-Ipsenol	0.00015	1.71205	1.27178	-1.49197	1.35571	2.04415	-0.04788	0.628388	1.89999	1.44246
				(+)-Ipsenol	7.5e-05	0	2.43267	-0.16514	-0.1109	2.43525	0.820159	0.456315	2.54852	0.293434
				(+)-Ipsenol	3.75e-05	1.8147	0.99189	-2.12054	0.989863	-1.14902	-0.01787	-0.25313	-0.81053	0.760715
				(+)-Ipsenol	1.875e-05	-0.22127	-0.16843	0.468177	0.502803	-2.16378	-0.05753	-0.65147	-2.12919	0.10925
				(+)-Ipsenol	9.375e-06	0.670468	-1.32884	1.01832	-0.5199	-0.35405	-0.19869	-1.62866	-0.95878	-1.27686
				(+)-Ipsenol	4.6875e-06	-0.05047	-1.08321	0.792611	-0.29727	-1.34501	-1.45335	2.10539	0.687117	0.816657
				(+)-Ipsenol	2.34375e-06	-1.59813	-0.43846	-2.48503	-0.33543	1.76173	-0.33282	0.802171	0.710872	2.46383
				(+)-Ipsenol	1.17188e-06	0.172001	-0.16902	0.946665	-2.44055	-0.71724	1.09399	-0.72744	2.62639	1.52272
				(+)-Ipsenol	5.85938e-07	0.874399	-0.35842	0.368143	-1.15799	1.22458	1.23145	-0.23821	-0.17553	0.321927
				(+)-Ipsenol	2.92969e-07	-0.78255	2.58156	-0.19084	-2.68429	-0.18739	1.15414	0.695632	-0.18224	-0.29429
				(+)-Ipsenol	1.46485e-07	1.68254	2.51134	0.603421	0.926898	1.07438	2.91133	-1.032	-0.39521	0.725327
				(+)-Ipsenol	7.32423e-08	-2.2601	-1.44299	-0.2363	0.103012	-0.19717	-0.65934	-0.93381	-0.62455	-1.20716
Receptor	Assay	Result figures
ItypOR46(Thr205Ala)	HEK, mutagensis, dose-response	Fig. 7		Plate (biological replicate)		1	1	1	2	2	2	3	3	3
				Induction		Yes	Yes	Yes	Yes	Yes	Yes	Yes	Yes	Yes
				Compound	Concentration (M)	Response (% ∆ fluorescence)
				(-)-Ipsenol	0.00015	-1.45509	0.341752	1.24904	2.11905	0.623233	-0.46101	1.69491	1.40436	1.47653
				(-)-Ipsenol	7.5e-05	0.726736	0.597448	-0.7341	-0.07416	1.74717	0.671779	-0.40791	0.30437	0.83535
				(-)-Ipsenol	3.75e-05	-0.23639	-0.70732	-1.34935	-0.14751	0.433499	0.235594	0.184337	1.49194	-1.78413
				(-)-Ipsenol	1.875e-05	-1.14302	-1.44663	0.286451	-0.42869	-1.07907	1.35816	0.445741	-0.24438	0.466864
				(-)-Ipsenol	9.375e-06	-1.11222	-1.00237	1.20688	-1.71721	1.0951	0.771859	1.25604	-1.29727	-0.75209
				(-)-Ipsenol	4.6875e-06	1.1038	-0.20824	-1.86853	-2.44908	-0.79786	-1.73989	1.19687	1.17938	-2.80597
				(-)-Ipsenol	2.34375e-06	1.87752	1.15981	2.82434	0.762554	-2.15881	0.426386	0.411454	-1.13375	1.8798
				(-)-Ipsenol	1.17188e-06	0.344559	-1.27184	-1.41364	0.422713	-0.35619	-1.26551	-1.35701	0.645777	1.66789
				(-)-Ipsenol	5.85938e-07	0.139735	-1.58774	0.713315	-1.23048	3.19749	-0.63076	-0.44018	1.19554	-1.07844
				(-)-Ipsenol	2.92969e-07	0.575001	1.02844	-0.9335	-0.83543	-0.40476	-2.80433	2.07182	0.270395	-0.7827
				(-)-Ipsenol	1.46485e-07	-1.17804	0.564972	-0.70059	1.00912	1.45737	1.21106	-0.09023	-1.76537	0.722741
				(-)-Ipsenol	7.32423e-08	-1.48447	4.02226	0.370645	0.269592	-0.9422	-0.41306	0.207936	1.57043	-0.61697
				(+)-Ipsenol	0.00015	2.14384	0.139714	0.090421	0.639246	0.776674	0.93136	0.659966	2.71881	0.220967
				(+)-Ipsenol	7.5e-05	-1.59443	0.525097	0.24672	-0.40325	0.192738	-0.40131	-0.17808	-1.45422	-0.3034
				(+)-Ipsenol	3.75e-05	1.26319	-1.33363	-0.72513	-0.88179	-0.99975	1.06581	0.558134	-2.19787	0.844804
				(+)-Ipsenol	1.875e-05	0.599406	2.75688	-0.92937	-0.74061	0.846366	-0.8629	-1.81297	-1.28595	-0.52089
				(+)-Ipsenol	9.375e-06	0.570255	1.2125	-0.10283	0.49997	-0.99933	-0.54028	-1.68757	0.028908	-2.03075
				(+)-Ipsenol	4.6875e-06	1.13033	0.280272	0.278125	-1.06018	0.279194	-0.3974	0.644168	0.537389	-1.16582
				(+)-Ipsenol	2.34375e-06	1.12347	1.92286	-0.90555	-0.33089	1.20799	0.373269	-1.01748	-1.94768	-0.59942
				(+)-Ipsenol	1.17188e-06	-0.84755	0.459169	0.119808	-0.913	-2.38808	-1.12899	-0.16873	1.38259	0.870844
				(+)-Ipsenol	5.85938e-07	-1.34387	-1.39319	0.752315	0.332581	-0.18793	-0.28051	-0.67488	-1.20844	0.582358
				(+)-Ipsenol	2.92969e-07	1.154	-1.4945	-3.1505	-0.44772	0.205587	-0.47733	1.3356	0.113882	-1.5138
				(+)-Ipsenol	1.46485e-07	1.6707	-0.23949	-2.27793	-0.41707	-1.79396	-0.67966	0.152319	-1.31379	-0.99763
				(+)-Ipsenol	7.32423e-08	-0.78731	-0.13557	0.065062	-1.86508	1.00985	-0.1818	1.57123	-0.58292	0.6541
Receptor	Assay	Result figures
ItypOR46(Tyr84Phe)	HEK, mutagenesis, screening	Suppl. Fig. 6		Plate (biological replicate)	1	1	1	2	2	2	1	1	1	2	2	2
				Induction	No	No	No	No	No	No	Yes	Yes	Yes	Yes	Yes	Yes
				Compound (30 µM)	Response (% ∆ fluorescence)
				VUAA1	0.155389	0.379677	1.25648	-0.73518	-0.31101	-1.31701	22.5477	19.9782	13.1525	17.3105	13.8871	13.1189
				(±)-Ipsenol	-0.60139	1.93343	0.255872	0.456035	0.811199	0.498699	-1.78236	1.41786	-2.10386	0.165563	0.131743	0.776419
				(±)-Ipsdienol	0.972842	0.896226	1.76569	-0.04292	-0.51943	-0.78091	-1.90097	-1.61239	-0.21112	-0.91864	-0.67518	-0.14977
				Amitinol	0.285094	-0.53002	1.05603	2.5617	2.79043	0.954688	1.90336	3.53173	1.16812	1.12507	2.25883	-0.54496
				(±)-Myrtenol	2.00784	-0.41371	-2.15537	-1.21058	0.542602	-0.64158	-0.10479	2.73812	-1.40468	0.338491	0.995401	1.40121
				E-Myrcenol	-0.23655	-0.93419	0.479067	-0.35395	1.75463	-1.9517	-0.20679	0.774872	0.457213	-0.9166	-0.34041	0.440235
				(-)-cis-Verbenol	3.11704	0.835129	1.77442	-0.05109	3.07103	0.953219	1.10189	-0.04497	-1.13062	2.47081	3.7677	1.28278
				(+)-trans-Verbenol	-0.89448	1.07466	1.53005	1.36966	1.40109	0.66426	2.01965	1.75681	-0.48037	-0.89207	-0.36517	1.18788
				(-)-trans-Verbenol	-0.33757	-2.75925	-0.93715	-0.32342	0.143338	0.057579	-1.22071	-0.99229	0.146656	1.04465	-1.17532	-0.32399
				(-)-Verbenone	-0.07166	-0.73345	0.039643	1.46085	0.848424	-1.59127	0.129786	0.438374	0.936577	-0.40025	0.492948	0.806952
				(+)-trans-4-Thujanol	-0.05923	-0.2409	0.868931	0.967504	0.704122	-0.75286	0.165279	0.517456	1.81382	-1.33972	2.02247	0.310492
				Citral (E/Z mix)	-1.29852	2.40999	-0.21505	-1.25451	-0.54961	-0.10726	1.12056	0.381918	-0.03469	-1.16125	-1.44705	1.33544
				(+)-Isopinocamphone	1.65267	0.593492	-2.56072	0.706234	-0.12279	0.97659	-1.11075	0.245717	-1.24021	0.223141	1.18771	-0.74547
				(-)-Isopinocamphone	1.55586	0.311699	-1.88829	-1.69469	-1.46991	2.06575	-1.02387	1.25219	2.11697	-1.73523	-0.27875	0.733333
				(+)-Pinocamphone	0.901471	-2.5143	-0.6902	-0.86994	-0.38434	1.14796	0.543141	1.08933	1.15038	-0.43818	-2.84306	0.799672
				(-)-Pinocamphone	-0.05369	0.442478	0.007865	0.994742	-1.19121	1.37186	0.509816	0.765732	0.409287	0.013243	-1.59323	-1.53436
				(±)-Carvone	1.15563	-0.1555	-0.6405	-0.7738	1.15171	0.141882	-0.98317	-1.07226	0.897436	-0.29114	1.30769	0.927217
				(±)-Camphor	0.858135	0.901531	-0.18258	1.2883	-0.97459	-0.36711	1.33351	-0.60204	-1.14935	1.30346	-0.18888	-2.11316
				Lanierone	0.037631	0.714626	1.4253	-0.93146	0.148767	0.177936	-1.85829	1.62859	-0.31762	-2.41449	-1.32931	-0.56755
				(±)-Chalcogran	0.691673	-0.25156	1.30094	0.248103	1.65778	0.593988	-0.76478	1.22948	0.418877	-0.68552	0.127515	0.534979
				(5S,7S)-trans-Conophthorin	1.22887	0.400653	-1.55218	0.333535	0.467149	0.837195	1.13231	0.0532	-0.44014	0.933497	-0.84539	-1.1201
				(±)-exo-Brevicomin	-1.5258	3.19281	0.225285	0.482774	-0.55001	2.46895	2.66169	0.999678	-1.04193	-0.24309	-1.01212	1.19386
				(±)-endo-Brevicomin	0.122963	0.177105	1.35518	-1.31243	-1.5021	1.24946	-0.47194	1.86629	1.73476	1.75992	2.09356	0.053569
				1,8-Cineole	-0.10973	0.841561	1.14293	0.629705	0.895178	2.48926	1.13227	-0.19007	-0.53821	2.01274	1.70116	-0.96612
				(±)-Frontalin	0.233312	1.61248	0.936923	-1.44824	0.065062	0.787746	-0.17933	-0.05727	-1.22198	-0.8347	1.92239	0.500859
				(±)-Camphene	1.50289	0.246971	0.953062	1.78876	3.11708	0.798417	-2.05159	0.968848	-1.95819	-1.7998	1.00047	-1.42978
				γ-Terpinene	1.79871	0.440468	1.61929	-0.57297	0.020556	-4.52026	-0.87943	0.013849	-1.93957	1.16215	-1.24889	-0.58354
				Terpinolene	0.019459	-2.12113	0.40491	-2.76758	2.95151	2.45076	1.93927	-1.81773	-1.95167	-0.26363	-0.95341	-0.4414
				p-Cymene	0.586319	-2.74617	-1.55221	1.35666	-1.51272	-0.84778	-1.55765	-1.87729	0.138766	-0.10704	0.244113	-0.47636
				(+)-3-Carene	-0.94389	1.24195	0.013403	1.36915	0.05988	-0.51998	0.673761	0.258986	1.37371	0.722944	1.18935	-1.59084
				Myrcene	-1.26736	0.169745	1.15974	1.21933	2.09661	1.78212	0.826823	-1.6893	0.241105	0.988576	0.812713	-0.29755
				(-)-Limonene	1.66274	-2.03748	1.23698	-0.90008	1.43141	1.57075	-0.02626	1.03917	0.621415	0.246066	0.974958	-2.58706
				(±)-Sabinene	3.67636	0.273639	0.079808	2.07047	-0.28017	-0.25277	1.171	-0.74341	0.506233	0.079591	-0.31001	0.378327
				(+)-α-Pinene	1.52802	1.0416	0.170219	-0.18359	0.843433	-0.03514	1.43247	0.955795	0.225002	-0.19791	3.04651	1.67932
				(-)-α-Pinene	0.390154	-0.15285	-0.8576	-0.47476	-0.74053	-0.37217	-1.92762	-2.48455	-1.84885	-2.92197	1.02692	-0.72846
				(-)-β-Pinene	-0.62779	0.231797	1.08234	-0.10826	0.74171	1.09222	0.149138	-1.13222	0.784656	0	0.65418	-1.94624
				(±)-3-Octanol	-0.65236	-1.63067	-2.09442	-3.1795	-0.48313	-1.80623	-0.94044	-2.58099	-0.54318	-1.42319	-0.1334	-0.8723
				(±)-1-Octen-3-ol	0.253091	0.417216	-1.56803	-1.31264	-0.26186	-0.61917	-2.75643	-1.9396	0.20664	-1.75115	0.091024	-2.22037
				1-hexanol	2.09441	0.377407	-1.18218	-0.9838	0.49704	0.3207	1.00606	0.829238	-0.65655	0.685665	-0.70827	-0.29307
				E2-hexenol	1.25422	-1.60908	-1.8607	0.563014	-1.04782	-1.66784	-1.58875	0.387478	2.25129	0.322603	-1.3614	0.49706
				Z2-hexenol	1.10841	1.91489	0.775989	0.230963	1.78097	-2.58706	1.66367	0.568955	2.04082	0.68037	-0.79893	-1.51748
				E3-hexenol	-0.78684	-1.653	0.713544	0.285633	0.604516	-0.01432	-0.17314	-1.92366	-0.68011	-0.58861	-0.72372	-0.99297
				Z3-hexenol	-0.89059	-0.82988	0.368122	0.417627	-1.63231	-2.34598	1.71489	-2.44575	0.507457	1.79683	-0.24624	1.45991
				Hexanal	0.799278	0.64237	1.47078	2.69448	1.35985	-0.93598	-0.29369	-0.64162	0.06768	0.881496	-1.2751	0.469319
				E2-hexenal	-1.36484	-1.44928	-0.78094	0.187131	0.274329	0.659038	0.24	-1.65947	2.72917	2.5565	-0.47471	0.183215
				2-Methyl-3-buten-2-ol	1.17104	-0.31113	-0.2009	-0.60032	-0.58475	1.71429	1.45387	-2.77118	-0.21866	-0.51889	0.827633	1.74358
				2-Methyl-1-butanol	0.328565	2.40187	-0.59983	-0.74506	-0.30966	1.27476	1.95707	0.453031	-0.26138	-0.85402	-0.99719	0.517791
				3-Methyl-1-butanol	-1.77814	-0.673	0.095818	0.859013	-1.09194	0.204165	0.142228	-0.27548	-3.49382	-1.57817	0.76975	0.348479
				(±)-2-Methylbutyl acetate	0.844291	0.447196	-1.21435	0.877994	0.490746	2.91016	-0.06514	-1.63346	-0.60796	-0.38788	-0.28923	0.349204
				3-Methylbutyl acetate	1.02568	-0.52206	1.6331	-0.68112	-1.97557	-0.68116	-0.81067	0.862549	0.454076	0.081054	1.65693	-0.49033
				Geranylacetone	1.68788	2.29034	-1.32495	0.20997	1.17389	-0.12247	2.64722	1.30017	2.84026	-0.78578	-1.8873	0.584836
				Geranyl acetate	2.92749	0.915856	1.03753	0.43576	0.141784	1.79762	0.979909	2.90862	1.89104	0.05052	0.316589	1.49556
				2-Phenylethanol	1.35126	0.87431	-0.4669	0.687236	0.457176	-1.27	1.2027	-1.03208	-0.88594	0.655022	-1.06122	-1.41844
				2-Phenethyl acetate	1.06209	0.596626	0.530267	2.11585	2.73832	-0.35473	0.113092	-1.2598	-1.49483	-1.41009	-2.65338	-1.05838
				Estragole	-1.18316	-1.91384	-1.78108	0.29773	-1.85522	-3.65239	-2.50543	2.17464	1.58039	-1.91342	0.261819	-0.52107
				Styrene	1.34191	-1.02533	0.292537	-1.233	-2.92587	0.539993	-0.939	-0.8745	-2.06391	-0.81412	-0.9019	-0.27815
				Acetophenone	0.852273	-0.32875	0.689324	0.845622	1.55835	1.34853	-0.51962	0.650224	-0.78391	-1.54218	-0.6163	-0.90739
				Benzyl acetate	0.218236	-0.68951	-0.85612	2.55831	-0.91995	0.336909	2.0685	-1.43181	-0.14085	0.422171	0.75895	-1.22457
				Benzyl alcohol	-1.73276	0.165906	-0.50919	0.185669	0.800663	-0.25428	-0.16658	-0.67369	1.2435	0.079271	0.946372	-0.4497
				Benzaldehyde	-0.1682	-0.21768	-0.01596	-0.78109	1.09007	2.03581	-0.06743	0.585532	1.41343	0.656586	-0.95182	1.44092
				3,4-Dimethoxytoluene	0.494409	-0.60788	2.18536	-1.49067	-0.16055	-0.35709	0.847645	0.390742	-0.57476	0.283688	3.31511	-0.24493
				Eugenol methyl ether	0.35401	-0.49031	3.95304	0.22101	-1.08479	-1.24673	-0.87389	-0.71709	0.634312	-0.42848	-0.85952	0.208389
				Toluene	-0.49184	0.545086	2.46662	0.554111	0.796123	-1.74634	0.365945	0.363809	0.572505	-0.06045	0.059876	1.60756
				Anisole	0.957549	0.168013	1.17069	1.0378	-1.20325	0.604923	-0.92728	-0.32837	-1.38003	-0.28426	0.982084	0.212865
				4-Ethylguaiacol	-0.51029	-0.01539	-1.70728	1.26803	-0.56626	-0.96034	0.038423	-0.01506	-2.87989	0.537273	-2.14526	-0.17697
				4-Vinyl anisole	-1.38752	0.023461	-1.41605	-0.39997	-1.27454	-0.72052	0.942416	-0.45471	0.584839	2.47087	0.980586	-0.36096
				4-Methyl anisole	0.087909	-2.23652	-0.6134	-0.95533	0.359281	-0.43896	2.3304	-0.63221	2.00333	-1.15848	-0.03995	-0.11491
				2,3-Dihydrobenzofuran	0.839102	-0.25063	-0.13487	0.627029	-0.00737	0.756407	-0.48051	0.389159	-0.33264	-0.46661	0.199501	-2.13233
				Vehicle	-0.45411	-1.85109	-0.31088	-0.21549	-0.7553	-0.26262	0.013121	-3.14997	-0.72492	-0.40978	-0.00709	-1.04256
Receptor	Assay	Result figures
ItypOR46(Tyr84Ala)	HEK, mutagenesis, screening	Suppl. Fig. 6		Plate (biological replicate)	1	1	1	2	2	2	1	1	1	2	2	2
				Induction	No	No	No	No	No	No	Yes	Yes	Yes	Yes	Yes	Yes
				Compound (30 µM)	Response (% ∆ fluorescence)
				VUAA1	0.34786	0.208062	-2.05978	-1.76838	-0.72915	-1.41988	19.0342	14.5468	13.7125	21.548	19.9034	20.3924
				(±)-Ipsenol	1.43773	-0.41068	1.84349	1.15282	0.138879	1.1418	1.28829	-0.49343	3.45773	-0.0559	2.89021	-0.83463
				(±)-Ipsdienol	1.80225	-1.62636	-0.31181	0.766849	0.833638	-1.20137	1.1945	0.203844	-1.16939	1.94805	1.64256	-0.84252
				Amitinol	-1.05389	0.127096	-0.6713	2.10042	2.05414	0.680421	-0.0945	0.631194	-0.17069	0.688552	0.759013	0.758472
				(±)-Myrtenol	-1.31673	1.20648	-0.15024	-0.33689	-1.62013	-0.08286	-0.71448	-1.58588	0.287873	0.973684	1.78165	1.95418
				E-Myrcenol	1.38428	-1.75558	0.709718	-1.80161	-1.0942	-0.43535	1.71087	-0.74779	0.107911	1.27441	-0.69748	-1.41918
				(-)-cis-Verbenol	2.16437	1.17405	2.22278	1.3473	0.947478	1.74838	1.29847	-0.70345	0.288167	1.32737	0.131188	-0.47255
				(+)-trans-Verbenol	1.09684	0.710158	0.865438	0.510493	0.63923	-0.91331	0.042922	4.63746	-1.88908	2.23357	2.95594	0.956809
				(-)-trans-Verbenol	2.71199	0.006152	-1.11144	1.19442	1.40906	2.06216	-2.01427	-0.42718	0.804806	0.780542	0.60358	0.03487
				(-)-Verbenone	0.266386	0.942336	-0.48152	1.84776	-0.82699	-0.59682	1.43876	-0.28095	-2.93775	-0.29232	1.42085	-0.41832
				(+)-trans-4-Thujanol	-0.50434	1.00586	-0.54064	0.706812	-1.50459	0.591042	0.135072	1.53178	-0.41908	-0.28566	-1.00082	2.1873
				Citral (E/Z mix)	-0.81085	1.50371	1.50027	0.647796	0.218602	-0.12648	-0.50331	-0.67884	-0.36427	0.327511	1.92039	-1.15541
				(+)-Isopinocamphone	0.558079	1.64882	0.438338	1.40755	-1.72868	0.852832	1.21001	-0.68848	-0.59947	-1.52698	-0.2805	0.815388
				(-)-Isopinocamphone	0.582373	-1.55322	-0.04502	-0.16176	-1.87664	-3.25908	0.224	0.006285	-1.2674	0.625968	-1.23313	-0.65975
				(+)-Pinocamphone	2.44901	-0.1313	2.1752	-0.6565	-0.34675	0.400746	-0.06295	-0.64849	0.750509	-1.26338	0.520833	2.16689
				(-)-Pinocamphone	0.258704	-1.0512	-0.02138	-1.15851	0.306646	0.448491	-0.66867	-2.13762	-2.44612	-1.17873	1.6113	1.72937
				(±)-Carvone	2.42129	1.95819	1.69714	1.96856	1.78067	-0.3466	-0.24641	-0.82977	3.83765	1.79094	0.775952	2.11497
				(±)-Camphor	1.29211	1.57501	-0.10094	0.712352	-0.03518	1.05412	1.78846	0.507218	1.49908	1.54636	1.16707	-1.70286
				Lanierone	1.08461	2.38864	0.664116	1.04362	0.26026	1.05136	0.186335	-0.5818	3.13577	-0.83693	2.08987	1.32958
				(±)-Chalcogran	-0.07344	0.706933	2.01077	2.61471	-0.17444	0.961256	-0.8976	-0.53822	-1.77469	-0.29399	-1.95415	-1.17222
				(5S,7S)-trans-Conophthorin	-1.61229	-1.06583	0.078678	1.2232	-0.98988	1.34576	1.59796	-0.11407	0.055946	4.00634	0.433239	2.05595
				(±)-exo-Brevicomin	-0.19863	0.149115	2.25716	0.82263	-0.55117	1.18647	-0.00603	1.67959	0.346998	-0.43226	0.843794	0.168504
				(±)-endo-Brevicomin	1.49924	0.933549	0.323411	1.09831	-0.01369	-1.24526	0.612387	0	2.08246	-3.0935	1.33958	-1.36778
				1,8-Cineole	-1.38974	-0.21521	2.44627	1.98578	0.287457	0.437967	0.275499	0.087591	1.12491	-0.15797	-2.02424	-2.34997
				(±)-Frontalin	1.69301	0.499414	0.80881	1.37765	-0.47884	2.2941	-0.6616	-1.19075	-2.71076	0.249848	0.562597	1.69606
				(±)-Camphene	0.757857	-1.56151	0.712743	1.94433	0.147671	-0.42378	-0.23726	-0.74349	-0.19817	0.53202	-1.32989	0.646678
				γ-Terpinene	-0.09807	-0.2319	0.368494	-0.85386	-2.3793	0.637561	-0.48214	1.81853	2.05436	1.38703	0.772885	-0.50858
				Terpinolene	0.119347	-0.09918	0.512409	-0.1524	-0.69522	-0.22823	-0.89472	-0.51079	1.25483	0.207636	0.826898	0.779608
				p-Cymene	-0.66671	0.831666	-0.15716	0.125348	1.60311	0.575775	1.11284	0.794552	0.041315	-0.8409	-1.58581	-0.62673
				(+)-3-Carene	0.579465	0.159622	1.03106	0.127452	-2.34277	0.084537	0.446041	0.46695	0.802618	1.53222	-1.70412	-1.08101
				Myrcene	2.17333	-1.15652	2.18684	2.26671	-1.07063	-1.32649	1.08811	-2.65431	-0.7872	0.867291	-0.11119	-0.1176
				(-)-Limonene	-0.30305	0.87346	-0.768	1.02821	-0.10383	0.118516	0.464608	1.53535	3.98748	2.80868	0.486421	2.5
				(±)-Sabinene	0.298656	0.550087	2.09688	-0.39425	-0.24943	-1.48629	-2.59422	-1.34463	-0.52152	0.870196	2.23381	0.480105
				(+)-α-Pinene	1.96668	0.105159	-1.77368	-2.31573	1.05187	-1.56372	0.980702	2.10404	3.45008	1.95867	2.33079	3.99654
				(-)-α-Pinene	0.965227	1.92332	-0.19666	-0.43097	1.0808	-0.21431	1.16725	-0.94901	1.48184	0.197978	0.540617	-0.33753
				(-)-β-Pinene	2.53946	0.431277	-2.06532	1.17613	-3.76348	0.68082	-0.74101	1.02401	-0.88897	-0.68884	-1.25095	0.422714
				(±)-3-Octanol	-0.40814	-1.29992	0.220375	-1.82435	-0.4495	0.761905	-0.44981	0.423781	-0.73924	-1.39567	-2.08538	-0.80935
				(±)-1-Octen-3-ol	-1.27145	-0.70854	-0.37071	-0.11122	-1.23744	-0.98646	2.07071	1.04027	-2.07739	-0.73504	-1.29705	1.47882
				1-hexanol	0.374746	-1.22769	1.29594	1.9515	1.10813	0.085782	-1.41789	2.55767	1.34358	-0.58897	1.86352	-1.98175
				E2-hexenol	-0.10887	0.161261	-0.54886	0.776312	-0.11871	-0.61495	-0.32064	0.348865	0.209692	0.52864	0.040011	-2.2234
				Z2-hexenol	-1.26827	-1.90482	0.454464	-1.53763	-0.02067	-0.89923	-0.42936	-1.15331	0.344304	-3.20228	-0.06739	0.322624
				E3-hexenol	0.608258	1.71528	-0.9937	0.027801	-0.13258	-2.44847	0.704432	-0.90761	-0.08644	-0.68114	0.499932	0.439011
				Z3-hexenol	0.157006	0.156897	-0.12925	-1.58655	0.278746	-0.72735	0.204726	-0.335	-1.66265	-0.52667	-0.11433	-2.3764
				Hexanal	0.550344	-2.32051	-0.49651	0.125418	2.45235	-0.89168	1.37069	-0.15958	1.27321	-0.28357	2.46381	1.49557
				E2-hexenal	1.7159	-1.36445	-1.5785	-1.1381	-1.66461	-2.10241	-0.91488	0.852239	-0.70471	-1.79448	1.27049	2.61222
				2-Methyl-3-buten-2-ol	0.403493	0.692213	-0.81261	2.42655	3.23226	0.847765	-0.95329	-0.43483	0.792899	2.90501	-0.6014	0.918468
				2-Methyl-1-butanol	0.74347	0.01298	-0.09216	-0.3101	-0.79749	0	0.549907	1.81678	0.987369	3.31246	-0.13652	0.246508
				3-Methyl-1-butanol	0.804909	0.79565	1.11906	-1.6013	2.34285	-1.50429	-1.40492	-1.62034	-0.20178	-1.61082	-0.10845	0.194728
				(±)-2-Methylbutyl acetate	1.57707	0.476515	1.77511	-0.34773	1.98216	-0.41035	-1.86451	0.133887	1.36145	-0.87573	-0.32269	0.734587
				3-Methylbutyl acetate	-0.83904	1.82076	1.37647	2.11502	-0.79463	-0.6864	-3.17098	1.2061	-0.01365	0.849227	-1.81232	0.917178
				Geranylacetone	3.04485	1.82955	0.391364	1.12336	0.574794	2.06001	2.30503	-1.08156	1.34374	-0.10963	-0.33896	-0.08425
				Geranyl acetate	-0.04645	0.981898	0.470074	-0.07844	-0.63255	1.5924	-0.92351	-0.05785	0.302796	-0.01392	-2.87597	0.778182
				2-Phenylethanol	-2.06782	1.48462	0.806802	-0.48763	0.24375	0.782517	-0.17355	-1.85327	-1.94276	0.533479	-0.12021	-0.4543
				2-Phenethyl acetate	-0.97583	2.12597	0.428016	-1.91203	0.23228	0.774296	0.618583	-0.49631	1.15942	-0.66949	-1.89668	-0.55866
				Estragole	1.39851	-0.73414	0.173149	0.975853	-0.0932	-1.80736	-1.54551	-0.72505	0.191889	0.274179	-0.36384	-1.57582
				Styrene	1.74904	-1.44089	-0.21282	-1.58664	-0.14388	-1.50148	0.319816	-0.1253	0.291508	-1.02459	0.020521	-1.98649
				Acetophenone	-0.67772	-0.87134	-0.20563	1.1343	1.15866	1.01523	0.15939	-1.83771	1.13187	-1.41817	-0.58328	-0.033
				Benzyl acetate	0.210167	2.62232	1.6413	-1.99763	-2.3368	-0.60434	-0.02561	-0.69713	-1.41509	-0.42872	-0.22483	-0.23134
				Benzyl alcohol	0.452815	-0.86218	-1.86291	1.14044	-2.08319	-0.13228	0.341605	-1.78255	1.69963	1.89935	1.07468	-2.24749
				Benzaldehyde	2.23369	0.855615	1.69553	0.686621	-0.88251	-0.341	-1.18758	1.19287	1.07604	0.560062	1.09463	-1.9772
				3,4-Dimethoxytoluene	1.45033	-1.05084	2.16929	0.420168	-0.09543	-1.67586	2.50948	1.87034	-1.97728	0.026413	0.568904	0.448041
				Eugenol methyl ether	0.754006	-0.60615	-1.65999	-0.85227	0.273315	-1.44509	2.12171	1.08054	0.411173	-0.69286	-0.02612	-1.17733
				Toluene	1.42744	0.983463	0.058173	-0.57944	-0.20059	-1.30304	-1.25716	1.8743	1.45692	1.13259	1.00846	-0.20967
				Anisole	1.41046	-0.87092	-0.41667	-1.01131	-1.62226	-0.61724	0.962281	1.0052	-0.94366	1.64821	-0.05768	1.37078
				4-Ethylguaiacol	0.677526	3.78073	3.03161	-0.06665	2.92461	-1.35937	-0.49526	0.837389	-0.58696	0.906228	-1.40773	-0.28245
				4-Vinyl anisole	-0.30729	1.50965	-2.30786	-1.26498	1.22016	-0.61138	-0.23803	1.03649	-0.92397	0.181347	1.4947	-0.33201
				4-Methyl anisole	-0.82192	-2.29522	-0.21513	0.286266	-0.51123	-0.18264	1.38831	2.40555	-0.99269	0.104726	-0.67276	-3.09508
				2,3-Dihydrobenzofuran	-0.74726	0.895235	1.67762	-0.1709	-0.82564	0.235083	0.764429	1.88963	-0.03364	-1.41815	1.67496	-0.65131
				Vehicle	-1.44946	3.06017	1.84447	-0.97816	-1.54141	1.08389	-0.03083	-0.16353	0.204474	-0.25843	0.035416	0.380469
Receptor	Assay	Result figures
ItypOR46(Thr205Ala)	HEK, mutagenesis, screening	Suppl. Fig. 6		Plate (biological replicate)	1	1	1	2	2	2	1	1	1	2	2	2
				Induction	No	No	No	No	No	No	Yes	Yes	Yes	Yes	Yes	Yes
				Compound (30 µM)	Response (% ∆ fluorescence)
				VUAA1	-0.88197	0.228528	-0.84676	-0.99417	-1.84391	-1.00174	29.3474	23.059	24.4809	23.1155	29.0697	30.9324
				(±)-Ipsenol	0.790893	-1.23974	-1.6538	1.34182	-1.39454	-0.22457	-1.34894	0.033304	-1.17294	0.084344	-0.09171	-1.29238
				(±)-Ipsdienol	-0.85106	1.28553	-1.58712	-1.04539	-2.52509	-1.56796	0.158983	-1.09234	0.181632	0.996329	-0.50564	3.10925
				Amitinol	-0.33752	0.566299	-0.48673	0.817789	0.228387	-1.58198	-0.68833	-0.03992	-0.48521	-0.58854	-0.02552	1.61322
				(±)-Myrtenol	1.42806	2.85548	3.05254	-0.69126	1.29418	1.58217	1.91742	1.06486	2.13733	1.17488	-0.66914	1.13833
				E-Myrcenol	1.7452	-0.61867	1.30432	1.58196	1.80944	-0.41392	0.768176	1.62242	-0.27474	0.150541	1.33622	-0.28884
				(-)-cis-Verbenol	0.293169	0.130502	0.774648	0.470011	3.14544	0.381362	1.25654	0.397336	0.215517	-0.03919	1.67779	1.33396
				(+)-trans-Verbenol	-1.68771	1.1297	-0.2812	-0.55116	-0.91756	2.78044	-0.79676	-0.22501	1.01122	1.29575	1.20473	0.435866
				(-)-trans-Verbenol	-0.57236	-0.69039	-0.99529	0.977312	1.81633	-0.08792	-0.0789	-0.38318	-0.80434	-0.71956	-0.17173	-0.66026
				(-)-Verbenone	-0.16891	-0.34489	-1.08995	1.59261	-2.93472	0.497886	-0.88976	1.22556	-1.12574	-0.93554	1.68807	-0.31373
				(+)-trans-4-Thujanol	0.323927	-1.09523	-1.32467	-0.36551	-0.43511	0.94541	0.431758	-0.8927	-0.94841	-2.17022	0.852436	0.761385
				Citral (E/Z mix)	-2.46593	0.67235	-0.16109	0.259647	0.25462	-2.23796	-0.09473	-0.02731	-0.88722	-0.30369	0.656955	2.84909
				(+)-Isopinocamphone	0.941873	1.75462	3.01965	1.11981	-0.96695	-1.38983	1.862	0.546306	0.89103	-0.03199	0.192926	0.160493
				(-)-Isopinocamphone	-0.73554	0.459087	-0.72117	0.228725	-1.53887	0.040429	-1.16302	0.90114	0.592249	-2.59699	-0.85951	-1.62669
				(+)-Pinocamphone	2.92232	-1.64679	1.59794	0.177571	0.70691	-0.67898	-0.84501	0.22453	1.15728	-0.33095	-1.19399	-0.48293
				(-)-Pinocamphone	0.553035	-2.1566	-0.92308	-0.24567	-0.83186	-0.01991	1.14795	-1.35387	0.741473	0.772504	0.104726	-1.35355
				(±)-Carvone	2.5915	-0.27294	2.24153	-0.12749	1.70184	-1.4487	0.893313	0.132258	2.0296	1.58281	-0.13187	1.02345
				(±)-Camphor	1.41099	0.279776	0.935079	-0.44346	-2.07902	-0.8584	-0.53168	0.526181	0.339706	-0.31724	-2.22548	1.60277
				Lanierone	1.64123	2.07197	-0.14863	-1.57825	0.176415	2.33834	1.46707	2.06745	-0.2777	-1.98229	-0.48376	-0.78205
				(±)-Chalcogran	0.222142	-0.86552	-0.27372	0.336451	-0.3482	-0.08074	1.09478	0.959219	0.017795	0.380278	0.998743	0.803838
				(5S,7S)-trans-Conophthorin	0.602677	1.41835	-1.76523	-0.94009	1.48783	-1.31526	2.162	1.28578	-0.88226	-0.21917	-0.0065	-2.74625
				(±)-exo-Brevicomin	-1.62187	-1.45339	-1.86927	-0.42672	0.800274	2.54575	-0.04054	-0.1444	0.263309	-1.56567	-0.22333	1.00569
				(±)-endo-Brevicomin	1.92644	2.11282	-1.37457	1.61971	3.4445	1.14473	1.1388	-1.43166	0.872732	2.30481	1.67271	-1.49205
				1,8-Cineole	-0.64636	-0.98319	-2.66707	0.028902	-0.59393	-0.65895	-1.37405	-0.78928	0.212139	-0.39276	1.69491	0.302817
				(±)-Frontalin	1.85036	0.809022	-1.03984	0.427225	-0.45985	-0.48155	-0.5068	1.58161	1.44322	-0.67157	1.67469	-1.09208
				(±)-Camphene	-0.87066	-0.14589	-2.62743	0.513826	1.49254	0.020239	0.818713	-0.78461	1.02131	-0.48277	-2.53165	-1.31883
				γ-Terpinene	-2.06057	-0.34983	-0.72945	1.98503	-0.57625	0.251035	0.095184	0.826182	0.301735	-1.75841	1.8288	0.781743
				Terpinolene	-1.85083	0.148203	0.186997	0.522212	0.007608	-3.07999	0.547445	-0.99637	0.490309	1.79711	-1.88369	0.842105
				p-Cymene	1.82988	-0.01845	-0.06099	3.056	2.20314	1.12969	1.17368	0.509666	-2.06768	1.48869	1.54896	1.03049
				(+)-3-Carene	-1.1186	1.08682	0.389252	-0.02259	-0.29875	-1.17829	-1.25723	3.11354	2.04539	0.906131	0	0.497053
				Myrcene	0.673034	-1.47481	-1.75126	0.536433	1.61438	-1.58577	-1.00725	-3.13215	-3.30135	-0.45744	-1.27821	0.350877
				(-)-Limonene	0.518534	1.79726	-0.27384	0.462703	2.18909	0.496524	-0.39779	0.443898	-1.69262	1.76326	-0.76294	-1.06541
				(±)-Sabinene	1.5717	-0.3438	0.189625	-0.71477	-1.12927	-1.32015	-1.40309	1.09222	0.668597	-0.27091	-1.46139	-1.02605
				(+)-α-Pinene	0.862756	0.184855	1.75625	1.15646	1.22817	2.92696	0.01297	-0.69718	1.6416	-0.82958	0.160968	-1.79228
				(-)-α-Pinene	0.78366	-1.12346	0.762102	-1.13792	-0.84114	-2.05683	-0.31089	-1.49307	-0.32433	2.90789	0.530574	-0.57743
				(-)-β-Pinene	1.66595	0.628969	-0.64967	0.429214	0.729023	-0.65589	1.48096	-0.20448	-2.254	-1.62586	0.331406	2.65191
				(±)-3-Octanol	-0.91448	1.44575	-1.95885	1.5211	-1.3666	-0.37553	2.32864	0.617728	-1.93088	-0.342	1.05876	-1.19063
				(±)-1-Octen-3-ol	-1.54319	-1.56971	-2.22963	-1.07933	-0.60721	-0.15003	1.46505	1.28469	0.714586	-1.74252	0.657895	-0.39157
				1-hexanol	-1.19965	0.790204	-1.39915	1.01365	2.07518	-0.53487	0.305397	-1.19391	1.61786	-0.36129	-0.32018	-1.57698
				E2-hexenol	-0.76699	-1.8523	1.60648	2.79675	1.29028	0.267922	-1.34197	0.612053	-1.02266	-0.64201	-2.04305	0
				Z2-hexenol	-0.16302	0.413351	1.57872	-1.69141	1.91195	-0.7148	0.98719	0.023393	-0.86465	0.540502	-0.21738	0.525624
				E3-hexenol	-0.59194	-1.81203	-0.19621	3.9724	-0.35899	0.666667	-0.6616	-0.62105	0.04122	0.540465	-0.30083	1.98326
				Z3-hexenol	-1.64074	0.580104	-0.85465	-1.60236	1.16591	-0.37016	0.694607	0.201288	2.01029	-1.03706	1.21951	0.622117
				Hexanal	-0.19769	-0.12203	-0.25727	0.824257	-0.71025	0.15456	-0.84736	-0.58675	1.0781	-0.23069	-0.00709	-0.11993
				E2-hexenal	0.185231	-1.32084	0.369026	-0.46337	0.913175	2.7954	-1.19413	-0.43594	0.507016	-0.00701	0.841227	1.958
				2-Methyl-3-buten-2-ol	1.17825	1.124	1.2156	0.941722	-0.49613	-1.09474	-0.06321	-1.65405	-0.16627	-0.23536	2.76516	-0.79005
				2-Methyl-1-butanol	1.07591	-0.22739	2.02814	1.81095	0.550496	0	0.607628	0.973252	0.20066	-1.56661	-0.02577	-2.16325
				3-Methyl-1-butanol	-1.05754	-0.44236	1.97457	-1.97191	-1.22965	1.76527	-0.82591	1.86495	-2.31682	0.761355	-0.84762	-3.51521
				(±)-2-Methylbutyl acetate	0.474403	-0.21097	0.288124	1.74605	-0.31725	2.95722	0.293676	1.03257	-0.50922	1.79851	0.959466	0.770512
				3-Methylbutyl acetate	1.82269	-1.02055	-2.6595	0.383251	1.12655	-0.08743	-0.22566	1.85726	-0.36204	1.45398	-2.05901	0.89523
				Geranylacetone	0.107491	1.13985	3.02867	1.12743	-1.73772	-0.35199	0.950459	1.05652	1.72848	0.785032	-2.49417	-0.35648
				Geranyl acetate	-0.47045	-1.58163	-0.57503	-2.42263	-1.83572	-1.14772	0.829036	-0.50612	-1.74706	-0.23016	0.861721	0.385485
				2-Phenylethanol	2.2094	0.116579	-1.22591	2.56	0.073025	-0.75603	0.180201	2.21971	0.650888	-0.43293	0.013918	0.293756
				2-Phenethyl acetate	0.456198	-0.86504	-1.42801	-0.10271	1.44799	0.361997	-0.59175	0.202456	-0.36561	3.40714	0.025998	-0.61062
				Estragole	0.397326	-2.42296	0.910794	0.541049	-0.51923	-0.34759	-0.39678	-2.1882	-0.50536	-1.23121	0.133531	0.781878
				Styrene	1.28445	0.242277	-0.59406	0.089581	-0.85644	1.48576	-1.04027	1.48427	0.044643	1.12375	-1.26165	0.411126
				Acetophenone	-1.95386	-1.8069	-0.45894	0.115246	-1.17695	-0.78844	-0.35297	-2.58598	0.424872	-1.38152	-1.77927	-0.61245
				Benzyl acetate	0.158458	-0.54566	0.936531	1.23648	0.269705	0.427522	-2.38875	-0.23159	0.553624	1.49759	0.567522	0.186519
				Benzyl alcohol	0.344805	1.57299	0.393675	-2.12508	-1.13781	-1.31248	2.26763	2.18629	1.24195	-1.89601	-0.10347	-0.28105
				Benzaldehyde	-0.27958	-0.20117	1.08997	1.85148	-0.42124	-1.28827	1.0084	-0.36962	1.44967	0.330513	1.64265	-1.07407
				3,4-Dimethoxytoluene	2.12363	-1.30155	2.56465	-2.82448	-0.8356	-0.68347	0.65668	-0.33101	-1.96888	0.257154	0.915192	2.02124
				Eugenol methyl ether	-0.00673	-0.93522	0.040805	-0.10753	0.591113	-0.51467	-1.74062	-0.40883	-1.82255	0.200978	-0.14019	-1.14025
				Toluene	-0.42907	1.61826	0.815661	-0.71036	3.41423	-0.74347	0.835171	2.17653	-0.50204	0.865772	-0.99974	-2.94753
				Anisole	1.09882	-1.31865	1.11774	-0.08088	1.15777	-2.897	-0.91864	0.172826	1.31781	0.615486	0.302532	0.419552
				4-Ethylguaiacol	1.71621	-0.43226	0	1.41929	-1.26516	0.91087	-0.69865	0.067609	1.76745	-0.78561	1.91766	1.06736
				4-Vinyl anisole	1.76438	-1.44171	0.584554	-1.1342	0.525633	1.56412	0.113979	-2.61737	-0.73454	-0.81622	0.669824	-0.44242
				4-Methyl anisole	-0.75167	-1.71327	0.01393	0.80596	-0.74899	-0.51314	0.29828	-0.85762	-1.61071	-1.43656	-0.5757	-1.233
				2,3-Dihydrobenzofuran	-1.14018	-0.918	-0.53288	-1.6016	0.479303	0.695652	-0.75876	0.351684	2.83197	-1.4132	1.25295	-1.72966
				Vehicle	-0.84556	-1.51056	0.130524	0.147088	1.95231	-0.0135	0.151939	-1.62572	-0.84931	-0.49688	-1.36464	1.14621
Receptor	Assay	Result figures
ItypOR46	Oocytes, screening	Fig. 3		Oocyte #	1	2	3	4	5
				Compound (30 µM)	Response (nA)
				Vehicle	10	0	0	0	0
				Amitinol	150	170	240	210	240
				(-)-cis-Verbenol	0	0	0	0	0
				Myrcene	15	10	5	0	0
				(±)-Ipsdienol	1450	2300	2210	2100	1200
				(±)-Ipsenol	4200	4700	4400	3900	3200
				VUAA1	530	630	650	640	370
Receptor	Assay	Result figures
ItypOR46	Oocytes, dose-response	Fig. 3		Oocyte #		1	2	3	4	5	6
				Compound	Concentration (M)	Response (nA)
				(±)-Ipsenol	3e-05	4800	5400	4100	4900	3700	5100
				(±)-Ipsenol	3e-06	3250	2400	2300	2900	1900	3300
				(±)-Ipsenol	3e-07	820	930	840	1000	750	800
				(±)-Ipsenol	3e-08	160	160	160	150	140	220
				(±)-Ipsenol	3e-09	370	230	200	210	200	250
				(±)-Ipsdienol	0.0001	2050	1950	1500	1550	2100
				(±)-Ipsdienol	1e-05	580	500	460	350	680
				(±)-Ipsdienol	1e-06	60	50	50	35	50
				(±)-Ipsdienol	1e-07	30	60	100	50	90
				(±)-Ipsdienol	1e-08	55	20	20	10	25
Receptor	Assay	Result figures
ItypOR46	Oocytes, dose-response	Fig. 3		Oocyte #		1	2	3	4	5
				Compound	Concentration (M)	Response (nA)
				(-)-Ipsenol	3e-05	8000	6200	7900	7000
				(-)-Ipsenol	3e-06	1800	1100	1100	1300
				(-)-Ipsenol	3e-07	150	40	130	120
				(-)-Ipsenol	3e-08	50	30	40	40
				(-)-Ipsenol	3e-09	0	5	30	30
				(+)-Ipsenol	3e-05	3200	4600	2900	2500	3600
				(+)-Ipsenol	3e-06	240	190	260	460	190
				(+)-Ipsenol	3e-07	70	40	70	160	50
				(+)-Ipsenol	3e-08	50	10	20	30	20
				(+)-Ipsenol	3e-09	0	5	5	5	5
				(-)-Ipsdienol	0.0001	2600	2800	1100	2100
				(-)-Ipsdienol	1e-05	330	360	120	230
				(-)-Ipsdienol	1e-06	60	50	50	60
				(-)-Ipsdienol	1e-07	40	20	20	80
				(-)-Ipsdienol	1e-08	20	5	10	10
				(+)-Ipsdienol	0.0001	750	650	800	600
				(+)-Ipsdienol	1e-05	80	60	90	60
				(+)-Ipsdienol	1e-06	5	5	5	5
				(+)-Ipsdienol	1e-07	5	0	0	5
				(+)-Ipsdienol	1e-08	0	0	0	0
Olfactory sensory neuron (OSN) class	Assay	Result figures
Ipsenol-OSN	Single sensillum recording, screening	Fig. 8		OSN #	1	2	3	4	5	6	7	8	9	10
				Compound (10 µg in paraffin oil, on filter paper)	Response (Hz)
Data from Andersson et al. (2009). J Insect Physiol 55:556-567				Solvent blank	4	4	0	6	-2	2	-4	4	0	-6
				Amitinol	-8	-12	-4	2	-4	-2	-6	0	0	-2
				(±)-Ipsdienol	86	46	54	35	52	68	2	63	30	76
				(±)-Ipsenol	152	182	202	150	126	130	162	200	128	186
Olfactory sensory neuron (OSN) class	Assay	Result figures
Ipsdienol-OSN	Single sensillum recording, screening	Fig. 8		OSN #	1	2	3	4
				Compound (10 µg in paraffin oil, on filter paper)	Response (Hz)
Data from Andersson et al. (2009). J Insect Physiol 55:556-567				Solvent blank	-2	4	-2	-2
				Amitinol	70	82	22	18
				(±)-Ipsdienol	140	176	142	184
				(±)-Ipsenol	72	76	10	32
